# Supplementary material for: Genome of ‘Charleston Gray’, the principal American watermelon cultivar, and genetic characterization of 1,365 accessions in the U.S. National Plant Germplasm System watermelon collection
Source: Plant Biotechnol J. 2019 May 7;17(12):2246–58. doi: 10.1111/pbi.13136 (PMC6835170; doi:10.1111/pbi.13136)
Supplement: Supplementary file 2 — Table S1 Summary of ‘Charleston Gray’ genome sequencing data. Table S2 Statistics of ‘Charleston Gray’ pseudomolecules. Table S3 Mapping of RNA‐Seq reads and ESTs to the ‘Charleston Gray’ genome. Table S4 Assessment of ‘Charleston Gray’ genome assembly completeness by BUSCO. Table S5 Summary of repeat sequences in the ‘Charleston Gray’ genome. Table S6 Summary of SNPs and small indels between ‘Charleston Gray’ and ‘97103’. Table S7 Structural variations between ‘Charleston Gray’ and ‘97103’. Table S8 Structural variations between ‘Charleston Gray’ and ‘97103’ overlapping with known QTLs. Table S9 List of the 1365 watermelon accessions from the NPGS collection. Table S10 Weighted pairwise F ST values between C. mucosospermus and C. lanatus accessions from different geographic regions. Table S11 Phenotypic data for GWAS. Table S12 SNPs significantly associated with agronomic traits identified through GWAS. Table S13 Evaluation of the SNP imputation using KNN under the optimal parameters ‘w = 50, k = 7, p = ‐9, r = 0.8’. [file PBI-17-2246-s002.xlsx]

## Sheet: S1
Supplementary Table 1. Summary of 'Charleston Gray' genome sequencing data
Library type	Insert size	Numer of libraries	Raw reads		Cleaned reads
			Read length	Total length (Mb)	Total length (Mb)	Sequence depth*
Paired-end	400 bp	2	100, 150, 300 bp	87094.2	69661.4	166.178
	1 kb	1	100 bp	5870.92	3081.92	7.35196
Mate-pair	3-5 kb	1	150 bp	18406.1	7181.41	17.1313
	8-10 kb	2	150 bp	42523.2	13186.9	31.4575
	15-20 kb	1	150 bp	16789.3	2398.88	5.72255
	Total	7	-	170684	95510.5	227.841
* The depth was calculated using an estimated genome size of 419.2 Mb.

## Sheet: S2
Supplementary Table 2. Statistics of watermelon 'Charleston Gray' pseudomolecules
LG	No. of scaffolds		Anchored		Oriented
	Anchored	Oriented	Length (bp)	%	Length (bp)	%
LG1	9	8	39059590	9.82036	37821358	9.50905
LG2	11	11	38815979	9.75911	38815979	9.75911
LG3	8	8	33299640	8.3722	33299640	8.3722
LG4	13	13	27835472	6.9984	27835472	6.9984
LG5	4	3	38312608	9.63256	36318792	9.13127
LG6	8	8	31394978	7.89333	31394978	7.89333
LG7	8	8	33975080	8.54202	33975080	8.54202
LG8	14	14	30092028	7.56574	30092028	7.56574
LG9	9	9	40090718	10.0796	40090718	10.0796
LG10	10	10	37304342	9.37906	37304342	9.37906
LG11	6	6	32297030	8.12012	32297030	8.12012
Total	100	98	382477465	96.1625	379245417	95.3499

## Sheet: S3
Supplementary Table 3. Mapping of RNA-Seq reads and ESTs to the 'Charleston Gray' genome
Mapping statistics of RNA-Seq data to the genome
Sample	No. cleaned reads	No. mapped reads	%mapped
CG11_rep1	9499787	8938598	94.09
CG11_rep2	9469614	8916370	94.16
CG20_rep1	10926083	8665482	79.31
CG20_rep2	10852922	8610229	79.34
CG30_rep1	10624302	8617721	81.11
CG30_rep2	10592395	8596294	81.16
CG40_rep1	14887213	13898659	93.36
CG40_rep2	14821103	13843730	93.41
Coverage of 6704 cleaned watermelon ESTs by the genome
Identity% / Coverage%	No. ESTs covered	percentage
90% / 90%	6652	99.22
90% / 95%	6602	98.48
90% / 98%	6410	95.61
95% / 95%	6599	98.43
95% / 98%	6408	95.58
98% / 98%	6395	95.39

## Sheet: S4
Supplementary Table 4. Assessment of 'Charleston Gray' genome assembly completeness by BUSCO
	Genome		Predicted proteins
	Number	%	Number	%
Complete BUSCOs (C)	1322	91.8056	1298	90.1389
Complete and single-copy BUSCOs (S)	1272	88.3333	1246	86.5278
Complete and duplicated BUSCOs (D)	50	3.47222	52	3.61111
Fragmented BUSCOs (F)	24	1.66667	44	3.05556
Missing BUSCOs (M)	94	6.52778	98	6.80556
Total BUSCO groups searched	1440	-	1440	-

## Sheet: S5
Supplementary Table 5. Summary of repeat sequences in 'Charleston Gray' genome
Class			Count	Length (bp)	% of the assembly
Interspersed	DNA	CMC-EnSpm	3617	2525313	0.00669482
		Ginger	551	627467	0.00166347
		Kolobok-Hydra	92	32959	8.73771e-05
		MULE-MuDR	8227	2390903	0.00633848
		Maverick	56	3704	9.81961e-06
		MuLE-MuDR	4499	3185299	0.00844449
		PIF-Harbinger	2148	886328	0.00234973
		TcMar-Fot1	1161	154492	0.000409571
		hAT	1139	258987	0.000686596
		hAT-Ac	2671	778252	0.00206321
		hAT-Tag1	2109	453197	0.00120146
		hAT-Tip100	303	66485	0.000176257
		unknown	2216	468576	0.00124223
	LINE	DRE	236	75305	0.00019964
		L1	12351	4134852	0.0109618
		R1	295	132913	0.000352363
		R2	7	7163	1.89897e-05
		RTE-X	271	91730	0.000243184
		Rex-Babar	80	16554	4.3886e-05
	LTR	Caulimovirus	282	151805	0.000402448
		Copia	44120	33389667	0.0885188
		DIRS	311	157701	0.000418079
		ERV1	209	69737	0.000184879
		ERVK	5995	1116093	0.00295886
		ERVL	427	269235	0.000713764
		Gypsy	28822	24501956	0.0649567
		Lenti	24	9790	2.59541e-05
		unknown	5068	877862	0.00232729
		Pao	19	1816	4.81437e-06
	RC	Helitron	175	101320	0.000268608
	Retroposon		154	22749	6.03095e-05
	SINE	B2	86	7211	1.9117e-05
		ID	93	7114	1.88598e-05
		U	13	818	2.16859e-06
		unknown	646	53603	0.000142106
	Unknown		340091	117807104	0.312316
Satellite			164	21207	5.62215e-05
Simple repeat			209	53577	0.000142037
Total			468937	194910844	0.516725
The percentage of repeat sequences in the genome was calculated based on the total length of the assembly excluding gaps, 377,204,279 bp.

## Sheet: S6
Supplementary Table 6. Summary of SNPs and small indels between 'Charleston Gray' and '97103'
Region	Description	SNPs		Small indels
		Number	Number of genes carring SNPs in coding region	Number	Number of genes carring small indels in coding region
Intergenic	2kb upstream of a gene	19484	-	2073	-
	2kb downstream of a gene	17322	-	1886	-
	Other intergenic region	147761	-	9705	-
Intron	2bp within intron end	49	-	6	-
	Other intron region	23898	-	2269	-
Coding	Start codon turned into non-start codon	9	9	113	107
	Stop codon turned into non-stop codon	71	71
	Nonsynonymous mutation	3145	1810
	Synonymous mutation	2370	1506
	Stop codon turned into another stop codon	4	4
Total	Total SNP sites	214113	3400	16052	107

## Sheet: S7
Supplementary Table 7. SVs between Charleston Gray and 97103
Charleston Gray			97103			SV in Charleston Gray	SV size (bp)	Gene overlapping with Indel
								Charleston Gray		97103
Chromosome	Start	End	Chromosome	Start	End			Gene ID	Coding region	Gene ID	Coding region
CG_Chr01	253142	253119	Chr1	136503	136616	Deletion	136	ClCG01G000320	No	Cla004885	No
CG_Chr01	781234	781234	Chr1	645402	645529	Deletion	127	ClCG01G000890	No	Cla004939	No
CG_Chr01	1106891	1106891	Chr1	962653	962720	Deletion	67	ClCG01G001230	No	-	-
CG_Chr01	1557871	1557880	Chr1	1394866	1395027	Deletion	152	-	-	-	-
CG_Chr01	1719306	1719306	Chr1	1555542	1555621	Deletion	79	-	-	-	-
CG_Chr01	2055946	2055946	Chr1	1870435	1870500	Deletion	65	-	-	-	-
CG_Chr01	2058955	2058955	Chr1	1873523	1873625	Deletion	102	-	-	-	-
CG_Chr01	3179174	3179174	Chr1	2936062	2936145	Deletion	83	-	-	-	-
CG_Chr01	3193988	3193988	Chr1	2949542	2949598	Deletion	56	-	-	-	-
CG_Chr01	3315133	3315172	Chr1	3065301	3066478	Deletion	1138	-	-	-	-
CG_Chr01	3470871	3470871	Chr1	3214024	3214443	Deletion	419	ClCG01G003350	No	-	-
CG_Chr01	3480532	3480532	Chr1	3224800	3231555	Deletion	6755	-	-	-	-
CG_Chr01	3517208	3517208	Chr1	3266545	3266626	Deletion	81	-	-	-	-
CG_Chr01	4008489	4008515	Chr1	3733076	3733345	Deletion	243	-	-	-	-
CG_Chr01	4077905	4077905	Chr1	3801297	3801530	Deletion	233	-	-	-	-
CG_Chr01	4282394	4282401	Chr1	3988522	3988613	Deletion	84	-	-	-	-
CG_Chr01	4335427	4335427	Chr1	4030707	4030935	Deletion	228	-	-	-	-
CG_Chr01	4740348	4740348	Chr1	5642289	5642385	Deletion	96	-	-	-	-
CG_Chr01	4841590	4841607	Chr1	5518480	5518548	Deletion	51	ClCG01G004530	No	-	-
CG_Chr01	5462201	5462201	Chr1	4988721	4988816	Deletion	95	-	-	-	-
CG_Chr01	5709087	5709087	Chr1	4331165	4331231	Deletion	66	ClCG01G005350	No	-	-
CG_Chr01	5848896	5848896	Chr1	4463915	4464019	Deletion	104	-	-	-	-
CG_Chr01	5860966	5860966	Chr1	4475654	4475712	Deletion	58	-	-	-	-
CG_Chr01	5945995	5945995	Chr1	4555244	4555295	Deletion	51	-	-	-	-
CG_Chr01	6228981	6228962	Chr1	4807311	4807382	Deletion	90	-	-	-	-
CG_Chr01	6652222	6652252	Chr1	6133416	6133508	Deletion	62	-	-	-	-
CG_Chr01	6725022	6725022	Chr1	6202033	6202111	Deletion	78	-	-	-	-
CG_Chr01	6773473	6773473	Chr1	6246872	6246944	Deletion	72	-	-	-	-
CG_Chr01	6788650	6788650	Chr1	6263063	6263256	Deletion	193	-	-	-	-
CG_Chr01	6856295	6856295	Chr1	6328116	6328370	Deletion	254	-	-	-	-
CG_Chr01	6955948	6955948	Chr1	6425675	6425759	Deletion	84	-	-	-	-
CG_Chr01	7211655	7211655	Chr1	6672518	6672726	Deletion	208	-	-	-	-
CG_Chr01	7557981	7557981	Chr1	6994326	6994467	Deletion	141	-	-	-	-
CG_Chr01	7700387	7700387	Chr1	7128688	7128767	Deletion	79	-	-	-	-
CG_Chr01	7741959	7741959	Chr1	7168853	7168921	Deletion	68	-	-	-	-
CG_Chr01	8577555	8577556	Chr1	7987800	7987962	Deletion	161	-	-	-	-
CG_Chr01	8718954	8718952	Chr1	8115823	8115882	Deletion	61	ClCG01G007630	No	Cla005905	No
CG_Chr01	8823742	8823742	Chr1	8215747	8215875	Deletion	128	-	-	-	-
CG_Chr01	10151213	10151213	Chr1	22946415	22946514	Deletion	99	ClCG01G008530	No	Cla009127	No
CG_Chr01	10239842	10239882	Chr1	23033530	23033657	Deletion	87	-	-	-	-
CG_Chr01	10509413	10509413	Chr1	23304437	23304512	Deletion	75	-	-	-	-
CG_Chr01	10659537	10659537	Chr1	23448429	23448495	Deletion	66	-	-	-	-
CG_Chr01	10793269	10793269	Chr1	23579865	23579951	Deletion	86	ClCG01G008810	No	-	-
CG_Chr01	12066082	12066082	Chr1	21744421	21744518	Deletion	97	-	-	-	-
CG_Chr01	13553510	13553510	Chr1	25192047	25192197	Deletion	150	-	-	-	-
CG_Chr01	13630224	13630224	Chr1	25079657	25079761	Deletion	104	-	-	-	-
CG_Chr01	13750449	13750449	Chr1	24938542	24938664	Deletion	122	-	-	-	-
CG_Chr01	13940442	13940442	Chr1	24752527	24752582	Deletion	55	-	-	-	-
CG_Chr01	15075056	15075056	Chr1	19506559	19506696	Deletion	137	-	-	-	-
CG_Chr01	15517882	15517882	Chr1	19916520	19916589	Deletion	69	-	-	-	-
CG_Chr01	15701354	15701354	Chr1	20090795	20090863	Deletion	68	-	-	-	-
CG_Chr01	15854794	15854794	Chr1	20233950	20234063	Deletion	113	-	-	-	-
CG_Chr01	16445341	16445341	Chr1	20811307	20811384	Deletion	77	-	-	-	-
CG_Chr01	16877074	16877074	Chr1	21233276	21233421	Deletion	145	-	-	-	-
CG_Chr01	17243700	17243700	Chr1	18552040	18552091	Deletion	51	-	-	-	-
CG_Chr01	19234791	19234791	Chr1	16689347	16689431	Deletion	84	-	-	-	-
CG_Chr01	19411706	19411706	Chr1	16477115	16477233	Deletion	118	ClCG01G011610	No	-	-
CG_Chr01	21511168	21511276	Chr1	22499609	22501178	Deletion	1461	-	-	-	-
CG_Chr01	22358583	22358583	Chr1	15764100	15764187	Deletion	87	-	-	-	-
CG_Chr01	23414295	23414280	Chr0	22255919	22255975	Deletion	71	-	-	-	-
CG_Chr01	23836834	23836834	Chr0	9711033	9711093	Deletion	60	-	-	-	-
CG_Chr01	24640679	24640679	Chr1	14340576	14340634	Deletion	58	-	-	Cla003551	No
CG_Chr01	25090785	25090785	Chr1	13947852	13947945	Deletion	93	-	-	-	-
CG_Chr01	25114646	25114561	Chr1	13914960	13915428	Deletion	553	-	-	-	-
CG_Chr01	25453604	25453604	Chr1	11456249	11456360	Deletion	111	-	-	-	-
CG_Chr01	25855181	25855181	Chr1	11075019	11075096	Deletion	77	-	-	-	-
CG_Chr01	25978425	25978425	Chr1	10974056	10974233	Deletion	177	ClCG01G012910	No	-	-
CG_Chr01	25981619	25981622	Chr1	10954337	10954412	Deletion	72	ClCG01G012910	No	-	-
CG_Chr01	26641990	26641990	Chr1	13125298	13125450	Deletion	152	ClCG01G013460	No	-	-
CG_Chr01	26730679	26730679	Chr1	13014465	13014558	Deletion	93	-	-	-	-
CG_Chr01	26929769	26929769	Chr1	12778501	12778644	Deletion	143	-	-	-	-
CG_Chr01	26984445	26984445	Chr1	12725313	12725386	Deletion	73	-	-	-	-
CG_Chr01	27092946	27092946	Chr1	12625525	12625807	Deletion	282	-	-	-	-
CG_Chr01	27210247	27210247	Chr1	12510632	12510714	Deletion	82	-	-	-	-
CG_Chr01	27842398	27842398	Chr1	11912252	11912311	Deletion	59	-	-	-	-
CG_Chr01	28005030	28004958	Chr1	11526678	11527050	Deletion	444	-	-	-	-
CG_Chr01	29510014	29510014	Chr1	9476675	9477834	Deletion	1159	-	-	-	-
CG_Chr01	30220109	30220109	Chr1	8820095	8820251	Deletion	156	-	-	-	-
CG_Chr01	30660371	30660371	Chr1	26143628	26143684	Deletion	56	-	-	-	-
CG_Chr01	30807445	30807462	Chr1	26272893	26273002	Deletion	92	-	-	-	-
CG_Chr01	31896973	31896973	Chr1	27310264	27310418	Deletion	154	-	-	-	-
CG_Chr01	31975458	31975458	Chr1	27382495	27382939	Deletion	444	-	-	-	-
CG_Chr01	32485296	32485296	Chr1	27863110	27863212	Deletion	102	ClCG01G017980	No	Cla014067	No
CG_Chr01	32576104	32576104	Chr1	27949681	27949786	Deletion	105	ClCG01G018060	No	Cla014074	No
CG_Chr01	32765093	32765093	Chr1	28129270	28129351	Deletion	81	ClCG01G018230	Yes	Cla014090	Yes
CG_Chr01	32773091	32773091	Chr1	28136164	28136908	Deletion	744	-	-	-	-
CG_Chr01	32816296	32816296	Chr1	28178086	28178162	Deletion	76	-	-	-	-
CG_Chr01	32944336	32944314	Chr1	28298937	28299115	Deletion	200	-	-	-	-
CG_Chr01	33435096	33435096	Chr1	28769866	28769946	Deletion	80	-	-	-	-
CG_Chr01	34086505	34086505	Chr1	29383956	29384208	Deletion	252	-	-	-	-
CG_Chr01	34206002	34206002	Chr1	29502396	29502458	Deletion	62	-	-	-	-
CG_Chr01	34724631	34724631	Chr1	29995081	29995160	Deletion	79	-	-	-	-
CG_Chr01	34968700	34968700	Chr1	30232157	30232316	Deletion	159	ClCG01G020970	No	-	-
CG_Chr01	34997847	34997847	Chr1	30261576	30261737	Deletion	161	-	-	-	-
CG_Chr01	35781026	35781026	Chr1	30994429	30994545	Deletion	116	-	-	-	-
CG_Chr01	35826214	35826214	Chr1	31036870	31036947	Deletion	77	ClCG01G022230	No	-	-
CG_Chr01	35831475	35831443	Chr1	31043329	31044328	Deletion	1031	ClCG01G022230	No	-	-
CG_Chr01	35879229	35879229	Chr1	31085479	31085531	Deletion	52	-	-	-	-
CG_Chr01	36416011	36416040	Chr1	31578865	31579824	Deletion	930	-	-	-	-
CG_Chr01	36645842	36645842	Chr1	31787475	31787616	Deletion	141	-	-	-	-
CG_Chr01	36718951	36718951	Chr1	31865594	31865681	Deletion	87	-	-	-	-
CG_Chr01	36825506	36825506	Chr1	31967585	31967736	Deletion	151	-	-	-	-
CG_Chr01	37045051	37045051	Chr1	32177966	32178068	Deletion	102	-	-	-	-
CG_Chr01	37231077	37231077	Chr1	32350266	32350465	Deletion	199	ClCG01G024040	No	-	-
CG_Chr01	37271427	37271427	Chr1	32389332	32389763	Deletion	431	-	-	-	-
CG_Chr01	37309011	37309011	Chr1	32426921	32427175	Deletion	254	ClCG01G024150	No	Cla009730	No
CG_Chr01	37792839	37792839	Chr1	32878170	32878367	Deletion	197	ClCG01G024740	No	Cla009783	No
CG_Chr01	38346990	38346972	Chr1	33411563	33411625	Deletion	80	-	-	-	-
CG_Chr01	38604810	38604792	Chr1	33650270	33650319	Deletion	67	-	-	-	-
CG_Chr02	262405	262405	Chr2	1891120	1891299	Deletion	179	-	-	Cla007847	No
CG_Chr02	472071	472098	Chr2	1619314	1619481	Deletion	140	-	-	-	-
CG_Chr02	803278	803278	Chr2	1292123	1292215	Deletion	92	-	-	-	-
CG_Chr02	1430495	1430495	Chr2	677641	678035	Deletion	394	ClCG02G001270	No	-	-
CG_Chr02	1504864	1504863	Chr2	632660	633751	Deletion	1092	-	-	-	-
CG_Chr02	1950047	1950047	Chr2	194136	194236	Deletion	100	ClCG02G001920	No	-	-
CG_Chr02	2439786	2439786	Chr2	2318690	2318767	Deletion	77	-	-	-	-
CG_Chr02	2691144	2691144	Chr2	2496250	2496375	Deletion	125	-	-	-	-
CG_Chr02	2914986	2914986	Chr2	2717942	2718025	Deletion	83	ClCG02G002970	No	Cla015700	No
CG_Chr02	3179692	3179692	Chr2	2970461	2970519	Deletion	58	-	-	-	-
CG_Chr02	3271390	3271390	Chr2	3062091	3062522	Deletion	431	-	-	-	-
CG_Chr02	3722964	3722964	Chr2	3493222	3493354	Deletion	132	-	-	-	-
CG_Chr02	3725037	3725037	Chr2	3493222	3493354	Deletion	132	-	-	-	-
CG_Chr02	3754153	3754152	Chr2	3520633	3520723	Deletion	91	-	-	-	-
CG_Chr02	4203880	4203880	Chr2	3960590	3960686	Deletion	96	ClCG02G004130	No	-	-
CG_Chr02	4631151	4631127	Chr2	4362730	4362838	Deletion	132	-	-	-	-
CG_Chr02	4973130	4973130	Chr2	4701858	4701960	Deletion	102	ClCG02G004780	No	Cla015907	No
CG_Chr02	5166853	5166853	Chr2	4884841	4884911	Deletion	70	-	-	-	-
CG_Chr02	5350009	5350009	Chr2	5050290	5050340	Deletion	50	-	-	-	-
CG_Chr02	5454804	5454804	Chr2	5149768	5149847	Deletion	79	ClCG02G005090	No	Cla015932	No
CG_Chr02	5880516	5880434	Chr2	5559137	5564913	Deletion	5858	-	-	-	-
CG_Chr02	6488276	6488276	Chr2	6154658	6154767	Deletion	109	-	-	-	-
CG_Chr02	6817652	6817652	Chr2	6471998	6472078	Deletion	80	-	-	-	-
CG_Chr02	6849468	6849468	Chr2	6502337	6502410	Deletion	73	-	-	-	-
CG_Chr02	6906063	6906053	Chr2	6556268	6556315	Deletion	57	-	-	-	-
CG_Chr02	6906063	6906053	Chr2	6552583	6556315	Deletion	3742	-	-	-	-
CG_Chr02	7467780	7467780	Chr2	7088579	7088704	Deletion	125	-	-	-	-
CG_Chr02	7661960	7661933	Chr2	7276267	7276366	Deletion	126	-	-	-	-
CG_Chr02	7716920	7716920	Chr2	7332511	7332673	Deletion	162	-	-	-	-
CG_Chr02	7717571	7717571	Chr2	7333316	7333378	Deletion	62	-	-	-	-
CG_Chr02	7718157	7718157	Chr2	7333994	7334187	Deletion	193	-	-	-	-
CG_Chr02	7810108	7810108	Chr2	7414310	7414365	Deletion	55	-	-	-	-
CG_Chr02	7834981	7834981	Chr2	7438988	7439082	Deletion	94	-	-	-	-
CG_Chr02	8127921	8127924	Chr2	8101860	8101990	Deletion	127	-	-	-	-
CG_Chr02	8432797	8432797	Chr2	8399865	8400000	Deletion	135	-	-	-	-
CG_Chr02	8941115	8941075	Chr2	10002290	10002395	Deletion	145	-	-	-	-
CG_Chr02	9550200	9550200	Chr2	9370860	9370934	Deletion	74	-	-	-	-
CG_Chr02	9640803	9640803	Chr2	9338571	9338641	Deletion	70	-	-	-	-
CG_Chr02	9782775	9782775	Chr2	9193533	9199307	Deletion	5774	-	-	-	-
CG_Chr02	10038844	10038838	Chr2	8931316	8931424	Deletion	114	-	-	-	-
CG_Chr02	10108412	10108412	Chr2	8868709	8868771	Deletion	62	-	-	-	-
CG_Chr02	10880672	10880698	Chr2	12002241	12002394	Deletion	127	-	-	-	-
CG_Chr02	11839669	11839672	Chr2	11083208	11083273	Deletion	62	-	-	-	-
CG_Chr02	11870738	11870738	Chr2	11029122	11029207	Deletion	85	-	-	-	-
CG_Chr02	11921212	11921212	Chr2	10994589	10994703	Deletion	114	-	-	-	-
CG_Chr02	12030305	12030304	Chr2	10895855	10897343	Deletion	1489	-	-	-	-
CG_Chr02	14019024	14019024	Chr2	14038608	14038736	Deletion	128	ClCG02G009380	Yes	Cla001407	Yes
CG_Chr02	14152567	14152568	Chr0	5664299	5664369	Deletion	69	ClCG02G009460	No	-	-
CG_Chr02	14268054	14268054	Chr0	5766059	5766120	Deletion	61	-	-	-	-
CG_Chr02	14575908	14575908	Chr2	12746005	12746261	Deletion	256	-	-	-	-
CG_Chr02	14752959	14752959	Chr2	12918493	12918577	Deletion	84	-	-	-	-
CG_Chr02	14817558	14817558	Chr2	12983590	12983640	Deletion	50	-	-	-	-
CG_Chr02	15038209	15038209	Chr2	13184324	13184379	Deletion	55	-	-	-	-
CG_Chr02	15412193	15412405	Chr2	13671555	13672414	Deletion	647	ClCG02G009780	No	-	-
CG_Chr02	15453387	15453384	Chr2	13658775	13658822	Deletion	50	-	-	-	-
CG_Chr02	15481993	15481994	Chr2	15606384	15606549	Deletion	164	-	-	-	-
CG_Chr02	15954865	15954865	Chr2	15077423	15077486	Deletion	63	ClCG02G009930	No	-	-
CG_Chr02	16286210	16286210	Chr0	11982576	11982658	Deletion	82	-	-	-	-
CG_Chr02	16286480	16286462	Chr0	11982575	11982659	Deletion	102	-	-	-	-
CG_Chr02	16339456	16339456	Chr0	11937935	11938024	Deletion	89	ClCG02G009960	No	-	-
CG_Chr02	18082910	18082894	Chr0	13717647	13718027	Deletion	396	-	-	-	-
CG_Chr02	18466106	18466110	Chr0	23673681	23673860	Deletion	175	-	-	-	-
CG_Chr02	18662827	18662827	Chr2	17441676	17441742	Deletion	66	-	-	-	-
CG_Chr02	18846332	18846332	Chr2	17623014	17623147	Deletion	133	-	-	-	-
CG_Chr02	19074840	19074840	Chr0	10035514	10035627	Deletion	113	-	-	-	-
CG_Chr02	19384061	19384074	Chr0	12280936	12281011	Deletion	62	-	-	-	-
CG_Chr02	19588396	19588397	Chr0	20414438	20414513	Deletion	74	-	-	-	-
CG_Chr02	20878631	20878631	Chr2	16482619	16482743	Deletion	124	-	-	-	-
CG_Chr02	21689372	21689372	Chr0	2200528	2200610	Deletion	82	-	-	-	-
CG_Chr02	21819762	21819762	Chr0	2321717	2321818	Deletion	101	-	-	-	-
CG_Chr02	22860871	22860869	Chr2	19882498	19884077	Deletion	1581	-	-	-	-
CG_Chr02	24566472	24566472	Chr2	20798862	20799118	Deletion	256	ClCG02G011630	No	-	-
CG_Chr02	24757951	24757951	Chr2	20976157	20976686	Deletion	529	-	-	-	-
CG_Chr02	25713371	25713369	Chr2	21896137	21896281	Deletion	146	-	-	-	-
CG_Chr02	25838235	25838235	Chr2	22015857	22016225	Deletion	368	-	-	-	-
CG_Chr02	26026406	26026406	Chr2	22197927	22198011	Deletion	84	-	-	-	-
CG_Chr02	26159076	26159076	Chr2	22329411	22329469	Deletion	58	-	-	-	-
CG_Chr02	26218687	26218687	Chr2	22382884	22382978	Deletion	94	ClCG02G012650	No	-	-
CG_Chr02	26222784	26222784	Chr2	22387075	22387152	Deletion	77	-	-	-	-
CG_Chr02	26419421	26419421	Chr2	22579561	22579627	Deletion	66	ClCG02G012750	No	-	-
CG_Chr02	27075505	27075505	Chr2	23203916	23204014	Deletion	98	ClCG02G013230	No	-	-
CG_Chr02	27148140	27148140	Chr2	23268150	23268263	Deletion	113	-	-	-	-
CG_Chr02	27604719	27604719	Chr2	23715172	23715258	Deletion	86	-	-	-	-
CG_Chr02	27750792	27750792	Chr2	23852344	23852401	Deletion	57	-	-	-	-
CG_Chr02	27774718	27774718	Chr2	23876572	23876628	Deletion	56	-	-	-	-
CG_Chr02	27936313	27936324	Chr2	24027832	24027913	Deletion	70	-	-	-	-
CG_Chr02	28143147	28143142	Chr2	24222980	24230178	Deletion	7203	-	-	-	-
CG_Chr02	28146103	28146103	Chr2	24233025	24233076	Deletion	51	-	-	-	-
CG_Chr02	28273283	28273283	Chr2	24348389	24348459	Deletion	70	-	-	-	-
CG_Chr02	28301406	28301406	Chr2	24376463	24376528	Deletion	65	-	-	-	-
CG_Chr02	28317761	28317761	Chr2	24391598	24391702	Deletion	104	-	-	-	-
CG_Chr02	28376688	28376686	Chr2	24438168	24445755	Deletion	7589	-	-	-	-
CG_Chr02	28603112	28603112	Chr2	24652904	24653013	Deletion	109	-	-	-	-
CG_Chr02	28852565	28852565	Chr2	24900476	24900550	Deletion	74	ClCG02G014490,ClCG02G014500	No	Cla020010	No
CG_Chr02	29282746	29282716	Chr2	25299978	25300103	Deletion	155	ClCG02G014910	No	Cla019970	No
CG_Chr02	29421565	29421565	Chr2	25426522	25426639	Deletion	117	-	-	-	-
CG_Chr02	29941243	29941243	Chr2	25921425	25921630	Deletion	205	-	-	-	-
CG_Chr02	29990236	29990236	Chr2	25959503	25959724	Deletion	221	-	-	-	-
CG_Chr02	30980029	30980029	Chr2	26910687	26910741	Deletion	54	-	-	-	-
CG_Chr02	31216180	31216180	Chr2	27137577	27137661	Deletion	84	-	-	-	-
CG_Chr02	32760488	32760488	Chr2	28592445	28592702	Deletion	257	-	-	-	-
CG_Chr02	32995007	32995007	Chr2	28821754	28821843	Deletion	89	-	-	-	-
CG_Chr02	33095369	33095369	Chr2	28918082	28918171	Deletion	89	-	-	-	-
CG_Chr02	33252094	33252106	Chr2	29065095	29065357	Deletion	250	-	-	-	-
CG_Chr02	33778633	33778633	Chr2	29570555	29570786	Deletion	231	-	-	-	-
CG_Chr02	34108560	34108560	Chr2	29884142	29884319	Deletion	177	-	-	-	-
CG_Chr02	34340447	34340447	Chr2	30110271	30111655	Deletion	1384	-	-	-	-
CG_Chr02	34364535	34364535	Chr2	30134973	30135175	Deletion	202	-	-	-	-
CG_Chr02	34383802	34383802	Chr2	30153029	30153102	Deletion	73	-	-	-	-
CG_Chr02	34480690	34480690	Chr2	30244739	30244969	Deletion	230	ClCG02G019800	No	Cla013336	No
CG_Chr02	34678052	34678052	Chr2	30439913	30439988	Deletion	75	-	-	-	-
CG_Chr02	35113190	35113190	Chr2	30861912	30861980	Deletion	68	ClCG02G020630	No	Cla013265	No
CG_Chr02	35113301	35113269	Chr2	30862091	30862180	Deletion	121	ClCG02G020630	No	Cla013265	No
CG_Chr02	35425242	35425242	Chr2	31144978	31145045	Deletion	67	-	-	-	-
CG_Chr02	35557401	35557333	Chr2	31275087	31277171	Deletion	2152	-	-	-	-
CG_Chr02	35639174	35639174	Chr2	31356612	31356676	Deletion	64	-	-	-	-
CG_Chr02	35762241	35762241	Chr2	31472291	31472419	Deletion	128	-	-	-	-
CG_Chr02	35837326	35837326	Chr2	31546851	31546907	Deletion	56	-	-	Cla008727	No
CG_Chr02	35957772	35957772	Chr2	31663551	31663613	Deletion	62	-	-	-	-
CG_Chr02	36420296	36420296	Chr2	32106028	32106259	Deletion	231	ClCG02G021960	No	Cla008666	No
CG_Chr02	36980433	36980433	Chr2	32639343	32639527	Deletion	184	-	-	-	-
CG_Chr02	37198453	37198453	Chr2	32844228	32844484	Deletion	256	-	-	-	-
CG_Chr02	37289620	37289644	Chr2	32934714	32934805	Deletion	67	-	-	-	-
CG_Chr02	37472192	37472192	Chr2	33108222	33108273	Deletion	51	-	-	-	-
CG_Chr02	37636739	37636739	Chr2	33257230	33257306	Deletion	76	-	-	-	-
CG_Chr02	37785806	37785806	Chr2	33416302	33416430	Deletion	128	-	-	-	-
CG_Chr02	37865903	37865903	Chr2	33488376	33488923	Deletion	547	-	-	-	-
CG_Chr02	37928492	37928492	Chr2	33548529	33548680	Deletion	151	ClCG02G023580	No	-	-
CG_Chr02	38167692	38167700	Chr2	33782460	33782539	Deletion	71	-	-	-	-
CG_Chr02	38261400	38261400	Chr2	33876105	33876337	Deletion	232	ClCG02G023910	No	-	-
CG_Chr02	38769331	38769331	Chr2	34369958	34370013	Deletion	55	ClCG02G024500	Yes	Cla003118	Yes
CG_Chr03	396930	396930	Chr3	370772	371242	Deletion	470	-	-	-	-
CG_Chr03	525658	525658	Chr3	494390	494468	Deletion	78	-	-	-	-
CG_Chr03	1330165	1330165	Chr3	1258543	1258596	Deletion	53	-	-	-	-
CG_Chr03	1530421	1530421	Chr3	1449875	1449934	Deletion	59	-	-	-	-
CG_Chr03	2186354	2186354	Chr3	2078303	2078357	Deletion	54	-	-	-	-
CG_Chr03	2186371	2186371	Chr3	2078374	2078451	Deletion	77	-	-	-	-
CG_Chr03	2630553	2630553	Chr3	2496612	2496667	Deletion	55	ClCG03G002290	No	Cla005046	No
CG_Chr03	2633070	2633070	Chr3	2499185	2499406	Deletion	221	ClCG03G002290	No	Cla005046	No
CG_Chr03	2893554	2893554	Chr3	2755542	2755609	Deletion	67	ClCG03G002510	No	Cla005067	No
CG_Chr03	3463872	3463872	Chr3	3309138	3309207	Deletion	69	-	-	-	-
CG_Chr03	4667551	4667551	Chr3	4400285	4400462	Deletion	177	-	-	-	-
CG_Chr03	4804059	4804059	Chr3	4529835	4530128	Deletion	293	ClCG03G004430	No	Cla019354	No
CG_Chr03	4943030	4943030	Chr3	4655454	4655613	Deletion	159	-	-	-	-
CG_Chr03	5044428	5044428	Chr3	4756530	4756595	Deletion	65	-	-	-	-
CG_Chr03	5183360	5183360	Chr3	4890564	4890668	Deletion	104	-	-	-	-
CG_Chr03	5207748	5207748	Chr3	4913537	4913827	Deletion	290	-	-	-	-
CG_Chr03	5316131	5316129	Chr3	5017566	5017690	Deletion	126	-	-	-	-
CG_Chr03	5836447	5836445	Chr3	5518469	5518517	Deletion	50	-	-	-	-
CG_Chr03	5864607	5864607	Chr3	5546361	5546486	Deletion	125	-	-	-	-
CG_Chr03	6674513	6674513	Chr3	6322696	6322755	Deletion	59	-	-	-	-
CG_Chr03	7355409	7355409	Chr3	6975853	6975915	Deletion	62	-	-	-	-
CG_Chr03	7618576	7618576	Chr3	7215171	7215758	Deletion	587	-	-	-	-
CG_Chr03	7623536	7623536	Chr3	7220655	7220749	Deletion	94	-	-	-	-
CG_Chr03	7712914	7712914	Chr3	7298791	7299063	Deletion	272	-	-	-	-
CG_Chr03	7986425	7986425	Chr3	7564119	7564307	Deletion	188	-	-	-	-
CG_Chr03	8654134	8654134	Chr3	8203693	8203807	Deletion	114	-	-	-	-
CG_Chr03	8920704	8920710	Chr3	8463263	8463353	Deletion	84	-	-	-	-
CG_Chr03	9169248	9169264	Chr3	8699630	8699733	Deletion	87	-	-	-	-
CG_Chr03	9706711	9706711	Chr3	9218242	9218304	Deletion	62	-	-	-	-
CG_Chr03	10120344	10120344	Chr3	9598578	9599390	Deletion	812	-	-	-	-
CG_Chr03	10680443	10680470	Chr3	10123476	10124061	Deletion	558	-	-	-	-
CG_Chr03	10748801	10748801	Chr3	10187316	10188259	Deletion	943	-	-	-	-
CG_Chr03	10982839	10982839	Chr3	10420272	10420334	Deletion	62	ClCG03G008820	No	Cla019774	No
CG_Chr03	11791411	11791411	Chr3	11724555	11724615	Deletion	60	ClCG03G009090	No	-	-
CG_Chr03	12350081	12350125	Chr3	11056449	11057007	Deletion	514	-	-	-	-
CG_Chr03	12352409	12352409	Chr3	11059302	11059376	Deletion	74	-	-	-	-
CG_Chr03	12568076	12568076	Chr3	11255317	11255371	Deletion	54	-	-	-	-
CG_Chr03	12662284	12662269	Chr3	11349247	11349304	Deletion	72	-	-	-	-
CG_Chr03	12865608	12865608	Chr0	15828249	15828389	Deletion	140	-	-	-	-
CG_Chr03	13025261	13025261	Chr0	15670193	15670280	Deletion	87	-	-	-	-
CG_Chr03	14081125	14081125	Chr0	12183652	12183855	Deletion	203	-	-	-	-
CG_Chr03	14605607	14605607	Chr0	10257912	10258111	Deletion	199	-	-	-	-
CG_Chr03	14726742	14726743	Chr3	13321173	13321303	Deletion	129	-	-	-	-
CG_Chr03	14919751	14919751	Chr3	13148595	13148660	Deletion	65	-	-	-	-
CG_Chr03	14993347	14993347	Chr3	13082323	13082412	Deletion	89	-	-	-	-
CG_Chr03	15262188	15262180	Chr3	12811435	12815000	Deletion	3573	-	-	-	-
CG_Chr03	15275124	15275132	Chr3	12798549	12798645	Deletion	88	-	-	-	-
CG_Chr03	15276090	15276090	Chr3	12798544	12798648	Deletion	104	-	-	-	-
CG_Chr03	15467380	15467380	Chr3	12643982	12644080	Deletion	98	ClCG03G009790	No	-	-
CG_Chr03	15615538	15615538	Chr3	12497462	12497560	Deletion	98	-	-	-	-
CG_Chr03	15681085	15681085	Chr3	12448500	12448562	Deletion	62	-	-	-	-
CG_Chr03	15714104	15714104	Chr3	12393054	12394696	Deletion	1642	-	-	-	-
CG_Chr03	15727495	15727495	Chr3	12383841	12383926	Deletion	85	-	-	-	-
CG_Chr03	15920973	15920973	Chr3	12184912	12184962	Deletion	50	-	-	-	-
CG_Chr03	16066573	16066571	Chr3	14020596	14020660	Deletion	66	-	-	-	-
CG_Chr03	16067149	16067149	Chr3	14020599	14020661	Deletion	62	-	-	-	-
CG_Chr03	16143549	16143544	Chr3	13943003	13943063	Deletion	65	-	-	-	-
CG_Chr03	16328081	16328086	Chr3	13757802	13758025	Deletion	218	-	-	-	-
CG_Chr03	16334341	16334340	Chr3	14034041	14034111	Deletion	71	-	-	-	-
CG_Chr03	16346552	16346552	Chr3	13737905	13738278	Deletion	373	-	-	-	-
CG_Chr03	16529584	16529601	Chr3	19271751	19271845	Deletion	77	-	-	-	-
CG_Chr03	16694308	16694308	Chr3	13485289	13485352	Deletion	63	-	-	-	-
CG_Chr03	16915449	16915489	Chr3	14248647	14248819	Deletion	132	-	-	-	-
CG_Chr03	18338582	18338582	Chr3	14869914	14869986	Deletion	72	-	-	-	-
CG_Chr03	19345082	19345082	Chr3	15838259	15838333	Deletion	74	-	-	-	-
CG_Chr03	19522105	19522105	Chr3	16011896	16012071	Deletion	175	-	-	-	-
CG_Chr03	19633572	19633572	Chr3	16112116	16112208	Deletion	92	-	-	-	-
CG_Chr03	19828285	19828285	Chr3	16293303	16293581	Deletion	278	ClCG03G010830	No	-	-
CG_Chr03	19917468	19917468	Chr3	16376696	16377032	Deletion	336	-	-	-	-
CG_Chr03	19945405	19945414	Chr3	16404832	16405606	Deletion	765	-	-	-	-
CG_Chr03	20614662	20614662	Chr3	17059166	17059219	Deletion	53	-	-	-	-
CG_Chr03	20930649	20930649	Chr3	17328877	17328944	Deletion	67	-	-	-	-
CG_Chr03	21904040	21904040	Chr3	20694584	20694664	Deletion	80	-	-	-	-
CG_Chr03	21904191	21904194	Chr3	20694583	20694660	Deletion	74	-	-	-	-
CG_Chr03	22329468	22329468	Chr3	21512246	21512348	Deletion	102	-	-	-	-
CG_Chr03	22435524	22435524	Chr3	21613234	21613302	Deletion	68	ClCG03G011520	No	-	-
CG_Chr03	22543815	22543850	Chr3	18520603	18520688	Deletion	50	-	-	-	-
CG_Chr03	22612289	22612324	Chr3	18448179	18455002	Deletion	6788	-	-	-	-
CG_Chr03	22645144	22645144	Chr3	18422790	18422850	Deletion	60	-	-	-	-
CG_Chr03	24206096	24206096	Chr3	20957192	20957338	Deletion	146	-	-	-	-
CG_Chr03	24860254	24860254	Chr3	19226383	19226522	Deletion	139	-	-	-	-
CG_Chr03	24991455	24991450	Chr3	19341193	19341292	Deletion	104	-	-	-	-
CG_Chr03	25032115	25032105	Chr3	19385683	19386047	Deletion	374	-	-	-	-
CG_Chr03	25228615	25228597	Chr3	19575788	19575880	Deletion	110	-	-	-	-
CG_Chr03	25674479	25674479	Chr3	19997024	19997096	Deletion	72	-	-	-	-
CG_Chr03	26071447	26071447	Chr3	20365721	20365786	Deletion	65	-	-	-	-
CG_Chr03	27323837	27323837	Chr3	23201848	23202246	Deletion	398	-	-	-	-
CG_Chr03	27446847	27446847	Chr3	23324673	23324784	Deletion	111	-	-	-	-
CG_Chr03	27685232	27685206	Chr3	23548251	23548735	Deletion	510	-	-	-	-
CG_Chr03	27756629	27756629	Chr3	23619727	23619808	Deletion	81	-	-	-	-
CG_Chr03	28086179	28086179	Chr3	23948642	23948709	Deletion	67	-	-	-	-
CG_Chr03	28960594	28960594	Chr3	24793021	24793096	Deletion	75	-	-	-	-
CG_Chr03	29095729	29095729	Chr3	24922760	24922823	Deletion	63	ClCG03G014200	No	Cla011077	No
CG_Chr03	29236432	29236432	Chr3	25056611	25056684	Deletion	73	-	-	-	-
CG_Chr03	29737899	29737899	Chr3	25546164	25546471	Deletion	307	-	-	-	-
CG_Chr03	29857025	29857025	Chr3	25659378	25659571	Deletion	193	-	-	-	-
CG_Chr03	30152399	30152399	Chr3	25954783	25954917	Deletion	134	-	-	-	-
CG_Chr03	30611184	30611165	Chr3	26401983	26403073	Deletion	1109	-	-	-	-
CG_Chr03	30639573	30639573	Chr3	26430127	26430226	Deletion	99	-	-	Cla011216	No
CG_Chr03	30940303	30940303	Chr3	26710271	26710342	Deletion	71	ClCG03G015930	No	Cla011242	No
CG_Chr03	31060957	31060957	Chr3	26823667	26823720	Deletion	53	ClCG03G016070	No	Cla011255	No
CG_Chr03	31087414	31087414	Chr3	26846946	26847105	Deletion	159	ClCG03G016090	Yes	Cla011257	Yes
CG_Chr03	31103523	31103555	Chr3	26862558	26862675	Deletion	85	-	-	-	-
CG_Chr03	31139227	31139256	Chr3	26896490	26896630	Deletion	111	-	-	-	-
CG_Chr03	31404728	31404728	Chr3	27147270	27147522	Deletion	252	ClCG03G016290	No	Cla011283	No
CG_Chr03	31676110	31676110	Chr3	27405880	27405996	Deletion	116	ClCG03G016500	No	-	-
CG_Chr04	127402	127391	Chr4	656891	657551	Deletion	671	-	-	-	-
CG_Chr04	287714	287714	Chr4	474299	474368	Deletion	69	-	-	-	-
CG_Chr04	343176	343176	Chr4	458130	458203	Deletion	73	-	-	-	-
CG_Chr04	587987	587987	Chr4	211603	212298	Deletion	695	-	-	-	-
CG_Chr04	755566	755562	Chr4	50302	50508	Deletion	210	-	-	-	-
CG_Chr04	757484	757484	Chr4	49042	49096	Deletion	54	-	-	-	-
CG_Chr04	1433512	1433504	Chr0	2749484	2749741	Deletion	265	-	-	-	-
CG_Chr04	1745743	1745743	Chr4	3183418	3186526	Deletion	3108	-	-	-	-
CG_Chr04	1953462	1953462	Chr4	2970380	2970431	Deletion	51	ClCG04G000530	Yes	-	-
CG_Chr04	2442412	2442412	Chr4	2502686	2502757	Deletion	71	ClCG04G000740	No	-	-
CG_Chr04	3412166	3412166	Chr4	1606349	1606404	Deletion	55	-	-	-	-
CG_Chr04	4284480	4284477	Chr4	3755934	3756003	Deletion	72	-	-	-	-
CG_Chr04	4514274	4514273	Chr0	2607988	2608042	Deletion	55	-	-	-	-
CG_Chr04	4720322	4720368	Chr4	3756700	3757114	Deletion	368	-	-	-	-
CG_Chr04	5691320	5691320	Chr4	4548318	4548436	Deletion	118	-	-	-	-
CG_Chr04	7008087	7008103	Chr4	5810060	5810164	Deletion	88	ClCG04G002090	No	-	-
CG_Chr04	7253235	7253282	Chr4	6048853	6049219	Deletion	319	-	-	-	-
CG_Chr04	7288386	7288386	Chr4	6078550	6078756	Deletion	206	-	-	-	-
CG_Chr04	7288454	7288396	Chr4	6078619	6078766	Deletion	205	-	-	-	-
CG_Chr04	7937156	7937198	Chr4	6701212	6701322	Deletion	68	-	-	-	-
CG_Chr04	8008049	8008049	Chr4	6756557	6756613	Deletion	56	-	-	-	-
CG_Chr04	8164584	8164577	Chr4	6908754	6908952	Deletion	205	-	-	-	-
CG_Chr04	8494083	8494051	Chr4	671954	672028	Deletion	106	-	-	-	-
CG_Chr04	8574267	8574247	Chr4	7318462	7318508	Deletion	66	-	-	-	-
CG_Chr04	9203267	9203250	Chr0	14728756	14729380	Deletion	641	-	-	-	-
CG_Chr04	9234080	9234080	Chr0	10675578	10675629	Deletion	51	-	-	-	-
CG_Chr04	9664582	9664582	Chr4	7972965	7973048	Deletion	83	-	-	-	-
CG_Chr04	9792857	9792857	Chr0	17633732	17633794	Deletion	62	-	-	-	-
CG_Chr04	10334238	10334255	Chr0	9635137	9635213	Deletion	59	-	-	-	-
CG_Chr04	10451081	10451081	Chr4	8055287	8055401	Deletion	114	-	-	-	-
CG_Chr04	10860711	10860711	Chr4	11948838	11948937	Deletion	99	ClCG04G002880	No	-	-
CG_Chr04	11080798	11080798	Chr4	12824153	12824282	Deletion	129	-	-	-	-
CG_Chr04	11188043	11188043	Chr4	12928520	12928619	Deletion	99	-	-	-	-
CG_Chr04	13890395	13890377	Chr4	10629503	10629602	Deletion	117	-	-	-	-
CG_Chr04	13895044	13895044	Chr4	10629506	10629603	Deletion	97	-	-	-	-
CG_Chr04	14003690	14003718	Chr4	10527720	10527964	Deletion	216	-	-	-	-
CG_Chr04	14184342	14184351	Chr4	10351659	10351754	Deletion	86	-	-	-	-
CG_Chr04	14727400	14727400	Chr4	9824962	9825028	Deletion	66	-	-	-	-
CG_Chr04	15288432	15288432	Chr4	9288516	9288586	Deletion	70	-	-	-	-
CG_Chr04	15816908	15816908	Chr4	8769256	8769405	Deletion	149	-	-	-	-
CG_Chr04	16238876	16238876	Chr4	8358912	8358967	Deletion	55	-	-	-	-
CG_Chr04	16495686	16495686	Chr4	12271408	12271486	Deletion	78	ClCG04G004260	No	-	-
CG_Chr04	16868109	16868109	Chr4	12625955	12626045	Deletion	90	-	-	-	-
CG_Chr04	17091931	17091931	Chr4	14351000	14351127	Deletion	127	-	-	-	-
CG_Chr04	17099664	17099664	Chr4	14358856	14358934	Deletion	78	-	-	-	-
CG_Chr04	17480567	17480616	Chr4	14704782	14704890	Deletion	59	-	-	-	-
CG_Chr04	18769728	18769728	Chr4	15592590	15592698	Deletion	108	-	-	-	-
CG_Chr04	19547351	19547351	Chr4	16359949	16360050	Deletion	101	-	-	-	-
CG_Chr04	19552656	19552656	Chr4	16364360	16364463	Deletion	103	-	-	-	-
CG_Chr04	19779747	19779747	Chr4	16566732	16566999	Deletion	267	-	-	-	-
CG_Chr04	19782721	19782692	Chr4	16569973	16570038	Deletion	94	-	-	-	-
CG_Chr04	19980820	19980820	Chr4	16762205	16762283	Deletion	78	-	-	-	-
CG_Chr04	20054912	20054912	Chr4	16832890	16832952	Deletion	62	-	-	-	-
CG_Chr04	20315494	20315502	Chr4	17077823	17077913	Deletion	82	-	-	-	-
CG_Chr04	20843740	20843740	Chr4	17595781	17595852	Deletion	71	-	-	-	-
CG_Chr04	21399972	21399961	Chr4	18133992	18134070	Deletion	89	-	-	-	-
CG_Chr04	21544929	21544935	Chr4	18279915	18280022	Deletion	101	-	-	-	-
CG_Chr04	21562612	21562586	Chr4	18296903	18298254	Deletion	1377	-	-	-	-
CG_Chr04	22098115	22098115	Chr4	18805038	18805135	Deletion	97	ClCG04G007130	No	-	-
CG_Chr04	22353143	22353102	Chr4	19056417	19057647	Deletion	1271	ClCG04G007370	No	Cla018137	Yes
CG_Chr04	22925720	22925720	Chr4	19606999	19607118	Deletion	119	-	-	-	-
CG_Chr04	22937974	22937974	Chr4	19619066	19619147	Deletion	81	-	-	-	-
CG_Chr04	23605106	23605106	Chr4	20260482	20260551	Deletion	69	ClCG04G008730	No	Cla018261	No
CG_Chr04	24375203	24375204	Chr4	21016962	21017312	Deletion	349	-	-	-	-
CG_Chr04	24603182	24603182	Chr4	21236557	21236679	Deletion	122	-	-	-	-
CG_Chr04	25485800	25485800	Chr4	22087566	22087733	Deletion	167	-	-	-	-
CG_Chr04	25650150	25650150	Chr4	22234961	22235012	Deletion	51	-	-	-	-
CG_Chr04	25672184	25672191	Chr4	22255575	22255736	Deletion	154	ClCG04G010650,ClCG04G010660	Yes	Cla018457	Yes
CG_Chr04	25944328	25944328	Chr4	22521492	22521556	Deletion	64	ClCG04G010960	No	-	-
CG_Chr04	26530599	26530599	Chr4	23105420	23105494	Deletion	74	-	-	-	-
CG_Chr04	26542810	26542810	Chr4	23116856	23117039	Deletion	183	ClCG04G011530	No	Cla018537	Yes
CG_Chr04	26573515	26573515	Chr4	23144641	23144788	Deletion	147	-	-	-	-
CG_Chr04	26965116	26965116	Chr4	23532749	23535782	Deletion	3033	-	-	-	-
CG_Chr04	26965143	26965143	Chr4	23535809	23535880	Deletion	71	-	-	-	-
CG_Chr04	27292033	27292033	Chr4	23846245	23846326	Deletion	81	-	-	-	-
CG_Chr05	513426	513426	Chr5	460763	460878	Deletion	115	-	-	-	-
CG_Chr05	868975	868975	Chr5	804259	804328	Deletion	69	-	-	Cla021150	Yes
CG_Chr05	1323472	1323474	Chr5	1243305	1243422	Deletion	115	ClCG05G001260	No	Cla021208	No
CG_Chr05	1495651	1495651	Chr5	1413334	1413536	Deletion	202	ClCG05G001460	No	Cla021230	No
CG_Chr05	1850654	1850654	Chr5	1762812	1762896	Deletion	84	-	-	-	-
CG_Chr05	2041056	2041056	Chr5	1947909	1947973	Deletion	64	-	-	-	-
CG_Chr05	2298252	2298252	Chr5	2191275	2191469	Deletion	194	ClCG05G002430	No	Cla021324	No
CG_Chr05	2657167	2657167	Chr5	2534301	2534596	Deletion	295	-	-	-	-
CG_Chr05	2751829	2751829	Chr5	2626736	2627299	Deletion	563	-	-	-	-
CG_Chr05	3159711	3159711	Chr5	3029246	3029348	Deletion	102	ClCG05G003330	No	Cla021420	No
CG_Chr05	3624402	3624402	Chr5	3476069	3476152	Deletion	83	-	-	-	-
CG_Chr05	3910874	3910874	Chr5	3751373	3751468	Deletion	95	ClCG05G004260	Yes	Cla021511	Yes
CG_Chr05	4194697	4194718	Chr5	4018455	4018603	Deletion	127	-	-	-	-
CG_Chr05	5014093	5014093	Chr5	4786245	4786673	Deletion	428	-	-	-	-
CG_Chr05	5279818	5279818	Chr5	5061598	5061664	Deletion	66	-	-	-	-
CG_Chr05	5753835	5753835	Chr5	5523230	5523318	Deletion	88	-	-	-	-
CG_Chr05	6273756	6273756	Chr5	6006523	6006843	Deletion	320	-	-	-	-
CG_Chr05	6377764	6377742	Chr5	6092577	6092635	Deletion	80	ClCG05G006390	Yes	Cla021774	Yes
CG_Chr05	6777158	6777158	Chr5	6472955	6473033	Deletion	78	-	-	-	-
CG_Chr05	7641494	7641494	Chr5	7311141	7311195	Deletion	54	-	-	-	-
CG_Chr05	8446986	8446986	Chr5	8061842	8061936	Deletion	94	-	-	-	-
CG_Chr05	8744195	8744195	Chr5	8341542	8341665	Deletion	123	-	-	-	-
CG_Chr05	9101149	9101163	Chr5	8674725	8675007	Deletion	268	-	-	-	-
CG_Chr05	9206798	9206801	Chr5	8763205	8763296	Deletion	88	-	-	-	-
CG_Chr05	9629647	9629647	Chr5	9156775	9156894	Deletion	119	-	-	-	-
CG_Chr05	9657627	9657627	Chr5	9184398	9184477	Deletion	79	-	-	-	-
CG_Chr05	9813511	9813492	Chr5	9328920	9328970	Deletion	69	ClCG05G008960	No	Cla004259	No
CG_Chr05	9948358	9948358	Chr5	9458640	9458790	Deletion	150	ClCG05G009160	No	Cla004280	No
CG_Chr05	10048827	10048827	Chr5	9545378	9545466	Deletion	88	-	-	-	-
CG_Chr05	10488397	10488397	Chr5	9965930	9966195	Deletion	265	ClCG05G009530	No	-	-
CG_Chr05	10590531	10590531	Chr5	10068060	10068112	Deletion	52	-	-	-	-
CG_Chr05	11349309	11349309	Chr5	10789435	10789721	Deletion	286	ClCG05G010250	No	Cla013093	Yes
CG_Chr05	11624187	11624187	Chr5	11048797	11048868	Deletion	71	-	-	-	-
CG_Chr05	11676810	11676810	Chr5	11101074	11101152	Deletion	78	ClCG05G010460	No	Cla013117	No
CG_Chr05	12793126	12793126	Chr5	12164617	12164685	Deletion	68	ClCG05G011020	No	Cla013178	No
CG_Chr05	12946817	12946817	Chr5	12308558	12308718	Deletion	160	-	-	-	-
CG_Chr05	13281938	13281938	Chr5	12627088	12627212	Deletion	124	-	-	-	-
CG_Chr05	13464422	13464422	Chr5	12800569	12800679	Deletion	110	ClCG05G011380	No	Cla013210	No
CG_Chr05	13573289	13573289	Chr5	12900749	12900888	Deletion	139	-	-	-	-
CG_Chr05	14215057	14215057	Chr5	13514677	13514755	Deletion	78	-	-	-	-
CG_Chr05	14282943	14282943	Chr5	13582715	13582776	Deletion	61	-	-	-	-
CG_Chr05	14578543	14578543	Chr5	15408800	15408903	Deletion	103	-	-	-	-
CG_Chr05	14616254	14616254	Chr5	15448049	15448128	Deletion	79	-	-	-	-
CG_Chr05	14841447	14841447	Chr5	15662684	15662762	Deletion	78	-	-	-	-
CG_Chr05	15130652	15130652	Chr5	15935405	15935520	Deletion	115	-	-	-	-
CG_Chr05	15630416	15630416	Chr5	16414317	16414374	Deletion	57	-	-	-	-
CG_Chr05	15872992	15872992	Chr5	16649219	16649339	Deletion	120	-	-	-	-
CG_Chr05	16114841	16114841	Chr5	16884634	16884716	Deletion	82	-	-	-	-
CG_Chr05	16503315	16503321	Chr0	23987361	23988576	Deletion	1209	-	-	-	-
CG_Chr05	16556735	16556735	Chr0	24034118	24034186	Deletion	68	-	-	-	-
CG_Chr05	16797735	16797735	Chr5	14808329	14808384	Deletion	55	-	-	-	-
CG_Chr05	17350789	17350789	Chr5	14269993	14270043	Deletion	50	-	-	-	-
CG_Chr05	17419368	17419368	Chr5	14206566	14206623	Deletion	57	-	-	-	-
CG_Chr05	18037913	18037913	Chr0	15363388	15363499	Deletion	111	-	-	-	-
CG_Chr05	19028689	19028689	Chr5	17415120	17415993	Deletion	873	-	-	-	-
CG_Chr05	19666114	19666114	Chr5	18038532	18038597	Deletion	65	-	-	-	-
CG_Chr05	20008348	20008348	Chr5	18365930	18366029	Deletion	99	-	-	-	-
CG_Chr05	20016246	20016246	Chr5	18373844	18373899	Deletion	55	-	-	-	-
CG_Chr05	20145020	20145004	Chr5	18489275	18489638	Deletion	379	ClCG05G013700	No	-	-
CG_Chr05	20178979	20178964	Chr5	18088410	18088459	Deletion	64	-	-	-	-
CG_Chr05	20179879	20179879	Chr5	18519616	18519753	Deletion	137	-	-	-	-
CG_Chr05	20872806	20872806	Chr0	23011706	23012253	Deletion	547	-	-	-	-
CG_Chr05	21504674	21504674	Chr5	19643552	19643610	Deletion	58	-	-	-	-
CG_Chr05	21514616	21514616	Chr5	19653293	19653400	Deletion	107	-	-	-	-
CG_Chr05	21790815	21790850	Chr5	19920857	19920952	Deletion	60	-	-	-	-
CG_Chr05	22190761	22190761	Chr5	19390144	19390228	Deletion	84	-	-	-	-
CG_Chr05	22556185	22556185	Chr5	18747074	18747224	Deletion	150	ClCG05G014090	No	-	-
CG_Chr05	22768510	22768510	Chr5	18939336	18939944	Deletion	608	-	-	-	-
CG_Chr05	23860355	23860390	Chr0	24411775	24411889	Deletion	79	-	-	-	-
CG_Chr05	24324375	24324375	Chr5	20416087	20416217	Deletion	130	-	-	-	-
CG_Chr05	24550961	24550961	Chr5	20621066	20621134	Deletion	68	-	-	-	-
CG_Chr05	24781410	24781410	Chr5	20838221	20838337	Deletion	116	-	-	-	-
CG_Chr05	25128090	25128090	Chr5	21166718	21166788	Deletion	70	-	-	-	-
CG_Chr05	25206098	25206098	Chr5	21235851	21235902	Deletion	51	-	-	-	-
CG_Chr05	25219476	25219476	Chr5	21249229	21249292	Deletion	63	-	-	-	-
CG_Chr05	25343567	25343567	Chr5	21366502	21366662	Deletion	160	-	-	-	-
CG_Chr05	25700702	25700702	Chr5	21708149	21708205	Deletion	56	-	-	-	-
CG_Chr05	26064952	26064952	Chr5	22060380	22060454	Deletion	74	-	-	-	-
CG_Chr05	26157452	26157452	Chr5	22149363	22149454	Deletion	91	-	-	-	-
CG_Chr05	26562617	26562617	Chr5	22532111	22532196	Deletion	85	-	-	-	-
CG_Chr05	26917810	26917792	Chr5	21423499	21423630	Deletion	149	-	-	-	-
CG_Chr05	26935060	26935060	Chr5	22874345	22874513	Deletion	168	-	-	-	-
CG_Chr05	26938492	26938459	Chr5	22877945	22879399	Deletion	1487	ClCG05G015360	Yes	Cla007412,Cla007413	Yes
CG_Chr05	27112538	27112538	Chr5	23046059	23046133	Deletion	74	ClCG05G015440	No	-	-
CG_Chr05	27435942	27435942	Chr5	23363283	23363402	Deletion	119	-	-	-	-
CG_Chr05	27562288	27562288	Chr5	23479833	23479915	Deletion	82	-	-	-	-
CG_Chr05	27575389	27575389	Chr5	23492636	23492693	Deletion	57	-	-	-	-
CG_Chr05	27599416	27599416	Chr5	23512581	23512649	Deletion	68	ClCG05G015730	No	Cla007450	No
CG_Chr05	27646063	27646063	Chr5	23558186	23558685	Deletion	499	-	-	-	-
CG_Chr05	27825015	27825015	Chr5	23719309	23719753	Deletion	444	-	-	-	-
CG_Chr05	28290551	28290568	Chr5	24120484	24124923	Deletion	4422	-	-	-	-
CG_Chr05	28295027	28295013	Chr5	24129345	24129390	Deletion	59	-	-	-	-
CG_Chr05	28351740	28351740	Chr5	24178418	24178510	Deletion	92	-	-	-	-
CG_Chr05	28585109	28585109	Chr5	24405414	24405495	Deletion	81	-	-	-	-
CG_Chr05	29286787	29286787	Chr5	25090160	25090359	Deletion	199	-	-	-	-
CG_Chr05	29463969	29463969	Chr5	25264205	25264391	Deletion	186	-	-	-	-
CG_Chr05	30973535	30973535	Chr5	26732623	26741064	Deletion	8441	ClCG05G018720	No	Cla020791,Cla020792	Yes
CG_Chr05	31173565	31173565	Chr5	26932417	26932703	Deletion	286	ClCG05G018880	No	-	-
CG_Chr05	31407615	31407615	Chr5	27159931	27160011	Deletion	80	-	-	-	-
CG_Chr05	31423435	31423435	Chr5	27175876	27176749	Deletion	873	-	-	-	-
CG_Chr05	31586545	31586545	Chr5	27329876	27329953	Deletion	77	ClCG05G019320	No	-	-
CG_Chr05	31806631	31806631	Chr5	27528646	27528697	Deletion	51	-	-	-	-
CG_Chr05	31811572	31811572	Chr5	27533461	27533946	Deletion	485	-	-	-	-
CG_Chr05	32177587	32177587	Chr5	27883715	27883826	Deletion	111	ClCG05G019950	No	-	-
CG_Chr05	32265753	32265795	Chr5	27960460	27960719	Deletion	217	ClCG05G020020	No	Cla020656	No
CG_Chr05	32556645	32556645	Chr5	28238883	28239019	Deletion	136	ClCG05G020430	No	-	-
CG_Chr05	32657123	32657123	Chr5	28326141	28326200	Deletion	59	-	-	-	-
CG_Chr05	33425228	33425228	Chr5	29051084	29051153	Deletion	69	ClCG05G021420,ClCG05G021430	Yes	-	-
CG_Chr05	33446297	33446297	Chr5	29069688	29069776	Deletion	88	-	-	-	-
CG_Chr05	33586724	33586724	Chr5	29202368	29202486	Deletion	118	ClCG05G021550	No	Cla020511	No
CG_Chr05	34264018	34264037	Chr5	29853268	29853519	Deletion	232	ClCG05G022310	No	Cla020436	No
CG_Chr05	34573807	34573807	Chr5	30160158	30160222	Deletion	64	-	-	-	-
CG_Chr05	34683158	34683139	Chr5	30264558	30264623	Deletion	84	ClCG05G022800	No	Cla020388	No
CG_Chr05	34904909	34904909	Chr5	30472893	30472943	Deletion	50	-	-	-	-
CG_Chr05	35709842	35709842	Chr5	31219858	31219909	Deletion	51	-	-	-	-
CG_Chr05	35873490	35873489	Chr5	31374466	31374955	Deletion	490	-	-	-	-
CG_Chr05	36402192	36402192	Chr5	31873263	31873695	Deletion	432	ClCG05G024900	No	Cla010127	No
CG_Chr05	36539036	36539036	Chr5	32006142	32006232	Deletion	90	-	-	-	-
CG_Chr05	36875227	36875227	Chr5	32329408	32329560	Deletion	152	ClCG05G025510	No	Cla010069	No
CG_Chr05	37189189	37189189	Chr5	32631516	32631638	Deletion	122	-	-	-	-
CG_Chr05	37271755	37271755	Chr5	32709037	32709140	Deletion	103	-	-	-	-
CG_Chr05	37418051	37418051	Chr5	32843059	32843199	Deletion	140	-	-	-	-
CG_Chr05	37855124	37855124	Chr5	33281024	33281085	Deletion	61	ClCG05G026630	No	Cla009952	No
CG_Chr05	38122192	38122192	Chr5	33534511	33534610	Deletion	99	-	-	-	-
CG_Chr05	38286088	38286088	Chr5	33694463	33694535	Deletion	72	ClCG05G027010	No	-	-
CG_Chr05	38287347	38287347	Chr5	33695786	33695925	Deletion	139	-	-	-	-
CG_Chr05	38290619	38290619	Chr5	33699197	33699276	Deletion	79	-	-	-	-
CG_Chr06	908741	908741	Chr6	807962	808117	Deletion	155	ClCG06G000960	Yes	-	-
CG_Chr06	1063148	1063148	Chr6	987466	987516	Deletion	50	ClCG06G001090	No	Cla007032	No
CG_Chr06	1487154	1487154	Chr6	1420965	1421025	Deletion	60	-	-	Cla007067	Yes
CG_Chr06	1705799	1705799	Chr6	1568629	1568865	Deletion	236	ClCG06G001660	Yes	-	-
CG_Chr06	2219712	2219712	Chr6	2143208	2143422	Deletion	214	ClCG06G002080	No	-	-
CG_Chr06	2469744	2469744	Chr6	2167197	2167328	Deletion	131	ClCG06G002220	No	-	-
CG_Chr06	2584095	2584095	Chr6	3912100	3912235	Deletion	135	-	-	-	-
CG_Chr06	2615110	2615110	Chr6	3881045	3881097	Deletion	52	-	-	-	-
CG_Chr06	2941810	2941810	Chr6	3572939	3573049	Deletion	110	-	-	-	-
CG_Chr06	2978459	2978482	Chr6	3536680	3536778	Deletion	75	-	-	-	-
CG_Chr06	3940447	3940448	Chr6	2623413	2623529	Deletion	115	-	-	-	-
CG_Chr06	3940558	3940632	Chr6	2622445	2623222	Deletion	703	-	-	-	-
CG_Chr06	5505681	5505681	Chr6	5018975	5019026	Deletion	51	-	-	-	-
CG_Chr06	6261523	6261523	Chr6	5948127	5948186	Deletion	59	-	-	-	-
CG_Chr06	6479468	6479468	Chr6	6182201	6182271	Deletion	70	-	-	Cla009367	No
CG_Chr06	6541440	6541440	Chr6	6208888	6208970	Deletion	82	-	-	-	-
CG_Chr06	6949624	6949624	Chr6	6515587	6515688	Deletion	101	-	-	-	-
CG_Chr06	7850402	7850402	Chr6	7536745	7536822	Deletion	77	-	-	Cla007564	No
CG_Chr06	7874619	7874620	Chr6	7512200	7512280	Deletion	79	ClCG06G006740	No	-	-
CG_Chr06	7936600	7936600	Chr6	7450131	7450340	Deletion	209	-	-	Cla007556	No
CG_Chr06	7991203	7991203	Chr6	7635415	7635538	Deletion	123	-	-	-	-
CG_Chr06	8048889	8048889	Chr6	7654324	7656153	Deletion	1829	-	-	-	-
CG_Chr06	8082806	8082806	Chr6	7662789	7662847	Deletion	58	-	-	-	-
CG_Chr06	8443835	8443836	Chr6	8029139	8029475	Deletion	335	-	-	-	-
CG_Chr06	8604996	8604996	Chr6	8190139	8190191	Deletion	52	ClCG06G007120	No	-	-
CG_Chr06	8626401	8626447	Chr6	8204775	8204917	Deletion	96	-	-	-	-
CG_Chr06	9069908	9069908	Chr6	8650205	8650410	Deletion	205	ClCG06G007410	No	-	-
CG_Chr06	9542783	9542783	Chr6	9073981	9074204	Deletion	223	-	-	-	-
CG_Chr06	9774466	9774466	Chr6	9300559	9300892	Deletion	333	-	-	-	-
CG_Chr06	10156298	10156298	Chr6	9654761	9654879	Deletion	118	-	-	-	-
CG_Chr06	10237548	10237548	Chr6	9711592	9711650	Deletion	58	-	-	-	-
CG_Chr06	10267893	10267893	Chr6	9758957	9759039	Deletion	82	-	-	-	-
CG_Chr06	10269212	10269212	Chr6	9757487	9757638	Deletion	151	-	-	-	-
CG_Chr06	10337139	10337139	Chr6	9821579	9821645	Deletion	66	-	-	-	-
CG_Chr06	10523094	10523094	Chr6	10020492	10020553	Deletion	61	-	-	-	-
CG_Chr06	10829123	10829123	Chr6	10316689	10316757	Deletion	68	-	-	-	-
CG_Chr06	10874249	10874249	Chr6	10323175	10323272	Deletion	97	-	-	-	-
CG_Chr06	11114434	11114434	Chr6	10578768	10578822	Deletion	54	-	-	-	-
CG_Chr06	11162389	11162389	Chr6	10584101	10584179	Deletion	78	-	-	Cla010584	No
CG_Chr06	11165351	11165364	Chr6	10622144	10622410	Deletion	253	-	-	-	-
CG_Chr06	11754169	11754169	Chr6	11175159	11175358	Deletion	199	-	-	-	-
CG_Chr06	11896795	11896795	Chr6	11307281	11307356	Deletion	75	-	-	Cla010606	No
CG_Chr06	12470337	12470337	Chr6	11865859	11865913	Deletion	54	-	-	-	-
CG_Chr06	12694413	12694389	Chr6	12078290	12078419	Deletion	153	ClCG06G008570	No	-	-
CG_Chr06	12694557	12694579	Chr6	12078535	12078609	Deletion	52	ClCG06G008570	No	-	-
CG_Chr06	12809566	12809566	Chr6	12197069	12197139	Deletion	70	-	-	-	-
CG_Chr06	12958965	12958965	Chr6	12275440	12275561	Deletion	121	-	-	-	-
CG_Chr06	12961652	12961652	Chr6	12344597	12344697	Deletion	100	-	-	-	-
CG_Chr06	13272349	13272349	Chr6	12625064	12625152	Deletion	88	ClCG06G008800	Yes	Cla004092	No
CG_Chr06	13337205	13337205	Chr6	12696543	12696639	Deletion	96	-	-	-	-
CG_Chr06	13410603	13410603	Chr6	12778918	12778984	Deletion	66	-	-	-	-
CG_Chr06	13487399	13487399	Chr6	12857606	12857684	Deletion	78	-	-	-	-
CG_Chr06	13556185	13556185	Chr6	12926550	12926727	Deletion	177	ClCG06G008910	Yes	-	-
CG_Chr06	13769540	13769540	Chr6	13114226	13114361	Deletion	135	ClCG06G008990	No	-	-
CG_Chr06	13838883	13838880	Chr6	13191408	13196013	Deletion	4608	-	-	-	-
CG_Chr06	13921010	13921055	Chr6	17097112	17097214	Deletion	57	-	-	-	-
CG_Chr06	13960407	13960407	Chr6	13315619	13315669	Deletion	50	-	-	-	-
CG_Chr06	14088970	14088970	Chr6	13443622	13443693	Deletion	71	-	-	-	-
CG_Chr06	14440436	14440436	Chr6	14206991	14207060	Deletion	69	ClCG06G009090	No	-	-
CG_Chr06	15425355	15425383	Chr6	14729493	14729605	Deletion	84	-	-	-	-
CG_Chr06	18695589	18695589	Chr0	8271320	8271501	Deletion	181	-	-	-	-
CG_Chr06	19164790	19164790	Chr6	17203756	17203819	Deletion	63	-	-	-	-
CG_Chr06	19826506	19826497	Chr6	16510919	16511035	Deletion	125	-	-	-	-
CG_Chr06	20683238	20683238	Chr6	15838606	15838784	Deletion	178	-	-	-	-
CG_Chr06	20798591	20798591	Chr6	16997102	16997157	Deletion	55	-	-	-	-
CG_Chr06	20921591	20921591	Chr6	16887585	16887800	Deletion	215	-	-	-	-
CG_Chr06	20950885	20950885	Chr6	16862656	16862712	Deletion	56	-	-	-	-
CG_Chr06	21060918	21060921	Chr6	16776606	16776805	Deletion	196	ClCG06G010120	No	Cla001531	No
CG_Chr06	21256167	21256167	Chr6	16714507	16714579	Deletion	72	-	-	-	-
CG_Chr06	21674121	21674121	Chr6	17798830	17798968	Deletion	138	-	-	-	-
CG_Chr06	21866737	21866740	Chr6	17971803	17971991	Deletion	185	-	-	-	-
CG_Chr06	22105168	22105216	Chr6	18138452	18138573	Deletion	73	-	-	-	-
CG_Chr06	22128415	22128415	Chr6	18189490	18189550	Deletion	60	-	-	-	-
CG_Chr06	22187154	22187154	Chr6	18189490	18189550	Deletion	60	-	-	-	-
CG_Chr06	22270165	22270165	Chr6	18299606	18299660	Deletion	54	-	-	-	-
CG_Chr06	22430529	22430529	Chr6	18476656	18476770	Deletion	114	-	-	-	-
CG_Chr06	22460862	22460862	Chr6	18489685	18489783	Deletion	98	-	-	-	-
CG_Chr06	22541102	22541102	Chr6	18545853	18545966	Deletion	113	-	-	-	-
CG_Chr06	22557916	22557916	Chr6	18592019	18592128	Deletion	109	-	-	-	-
CG_Chr06	22928145	22928145	Chr6	18935054	18935136	Deletion	82	-	-	-	-
CG_Chr06	23958821	23958821	Chr6	19925961	19926175	Deletion	214	-	-	-	-
CG_Chr06	24051577	24051623	Chr6	20022121	20022244	Deletion	77	-	-	-	-
CG_Chr06	24240737	24240737	Chr6	20207104	20207316	Deletion	212	-	-	-	-
CG_Chr06	24592392	24592392	Chr6	20594978	20595042	Deletion	64	-	-	-	-
CG_Chr06	24898575	24898586	Chr6	20828598	20831999	Deletion	3390	-	-	-	-
CG_Chr06	25209168	25209168	Chr6	21139453	21139505	Deletion	52	-	-	Cla018704	Yes
CG_Chr06	25958722	25958719	Chr6	21836260	21836556	Deletion	299	-	-	-	-
CG_Chr06	25966887	25966887	Chr6	21850730	21850833	Deletion	103	-	-	-	-
CG_Chr06	26458156	26458156	Chr6	22289783	22289859	Deletion	76	ClCG06G013170	Yes	Cla018802	No
CG_Chr06	27024108	27024152	Chr6	22842255	22842353	Deletion	54	ClCG06G013560	No	Cla018851	No
CG_Chr06	28360015	28360015	Chr6	24119782	24120086	Deletion	304	-	-	-	-
CG_Chr06	28360068	28360048	Chr6	24119835	24120119	Deletion	304	-	-	-	-
CG_Chr06	28404050	28404050	Chr6	24164114	24164179	Deletion	65	-	-	-	-
CG_Chr06	28612745	28612745	Chr6	24340452	24340503	Deletion	51	ClCG06G015250	Yes	-	-
CG_Chr06	28737593	28737593	Chr6	24477468	24477745	Deletion	277	ClCG06G015400	No	-	-
CG_Chr06	28739143	28739143	Chr6	24475792	24475918	Deletion	126	ClCG06G015400	Yes	-	-
CG_Chr06	28897472	28897472	Chr6	24536103	24536222	Deletion	119	ClCG06G015540	No	Cla019037	No
CG_Chr06	28915024	28915024	Chr6	24518368	24518421	Deletion	53	ClCG06G015560	No	-	-
CG_Chr06	29150538	29150538	Chr6	24935657	24935898	Deletion	241	ClCG06G015830	No	-	-
CG_Chr06	29398904	29398904	Chr6	25015798	25015863	Deletion	65	-	-	Cla019092	No
CG_Chr06	29599268	29599268	Chr6	25240684	25240761	Deletion	77	ClCG06G016390	No	-	-
CG_Chr06	30150570	30150576	Chr6	25848838	25848968	Deletion	124	-	-	-	-
CG_Chr06	30179644	30179646	Chr6	25876671	25876886	Deletion	213	ClCG06G017040	No	Cla019196	No
CG_Chr06	30186161	30186161	Chr6	25889757	25889877	Deletion	120	ClCG06G017040	No	Cla019196	No
CG_Chr06	30189934	30189934	Chr6	25885888	25886001	Deletion	113	ClCG06G017040	No	Cla019196	No
CG_Chr06	30245001	30245001	Chr6	25949217	25949370	Deletion	153	-	-	-	-
CG_Chr06	30275455	30275455	Chr6	25970368	25970472	Deletion	104	-	-	Cla019203	No
CG_Chr06	30313200	30313200	Chr6	25992955	25993023	Deletion	68	ClCG06G017100	No	-	-
CG_Chr06	30313778	30313778	Chr6	25992180	25992377	Deletion	197	ClCG06G017100	No	-	-
CG_Chr06	30428173	30428169	Chr6	26108837	26108936	Deletion	103	-	-	-	-
CG_Chr06	30429229	30429229	Chr6	26118144	26118241	Deletion	97	-	-	-	-
CG_Chr06	30489148	30489148	Chr6	26165366	26165428	Deletion	62	-	-	Cla019222	No
CG_Chr06	30519921	30519921	Chr6	26183998	26184051	Deletion	53	-	-	-	-
CG_Chr06	30526936	30526974	Chr6	26190658	26190911	Deletion	215	ClCG06G017310	No	Cla019224	No
CG_Chr06	30549236	30549236	Chr6	26220985	26221036	Deletion	51	-	-	-	-
CG_Chr06	30585984	30585984	Chr6	26235273	26235352	Deletion	79	ClCG06G017400	Yes	-	-
CG_Chr06	30595632	30595632	Chr6	26259968	26260092	Deletion	124	-	-	-	-
CG_Chr06	30596415	30596415	Chr6	26261184	26261277	Deletion	93	-	-	-	-
CG_Chr06	30608499	30608513	Chr6	26273070	26273898	Deletion	814	-	-	-	-
CG_Chr06	30674363	30674411	Chr6	26338075	26338181	Deletion	58	-	-	-	-
CG_Chr06	30675848	30675853	Chr6	26339564	26339680	Deletion	111	-	-	-	-
CG_Chr06	30699974	30699974	Chr6	26370311	26370361	Deletion	50	ClCG06G017560	No	-	-
CG_Chr06	30703374	30703374	Chr6	26366197	26366924	Deletion	727	-	-	Cla019247	Yes
CG_Chr06	30774197	30774197	Chr6	26422824	26422932	Deletion	108	ClCG06G017700	No	-	-
CG_Chr06	30776781	30776781	Chr6	26420135	26420315	Deletion	180	ClCG06G017700	No	-	-
CG_Chr06	30786047	30786047	Chr6	26410377	26410754	Deletion	377	ClCG06G017700	No	-	-
CG_Chr06	30827760	30827762	Chr6	26484153	26484209	Deletion	54	-	-	-	-
CG_Chr06	30862121	30862121	Chr6	26508744	26508809	Deletion	65	-	-	-	-
CG_Chr06	30878235	30878229	Chr6	26532163	26532243	Deletion	86	-	-	-	-
CG_Chr06	30901537	30901537	Chr6	26534277	26534343	Deletion	66	-	-	-	-
CG_Chr06	30907122	30907122	Chr6	26552878	26552939	Deletion	61	-	-	-	-
CG_Chr06	30923670	30923660	Chr6	26571246	26571340	Deletion	104	-	-	-	-
CG_Chr06	30935155	30935155	Chr6	26587433	26587618	Deletion	185	-	-	-	-
CG_Chr06	30957929	30957929	Chr6	26604215	26604535	Deletion	320	-	-	-	-
CG_Chr06	30962094	30962094	Chr6	26612690	26612808	Deletion	118	-	-	-	-
CG_Chr06	30992540	30992540	Chr6	26618728	26618989	Deletion	261	ClCG06G017910	Yes	-	-
CG_Chr06	30992657	30992657	Chr6	26618501	26618611	Deletion	110	ClCG06G017910	Yes	-	-
CG_Chr06	31031776	31031776	Chr6	26672548	26672759	Deletion	211	ClCG06G017980	Yes	Cla019283	No
CG_Chr06	31065793	31065791	Chr6	26702320	26702770	Deletion	452	-	-	-	-
CG_Chr06	31172959	31172959	Chr6	26777924	26778024	Deletion	100	ClCG06G018190	Yes	-	-
CG_Chr06	31176881	31176881	Chr6	26773895	26773945	Deletion	50	-	-	-	-
CG_Chr06	31281061	31281061	Chr6	26869731	26869838	Deletion	107	ClCG06G018360	No	-	-
CG_Chr07	455120	455120	Chr7	2550390	2550450	Deletion	60	ClCG07G000470	Yes	Cla006036	No
CG_Chr07	780568	780575	Chr7	2263833	2263900	Deletion	60	ClCG07G000710	No	-	-
CG_Chr07	1422420	1422379	Chr7	1632574	1632683	Deletion	150	-	-	-	-
CG_Chr07	1585000	1585000	Chr7	1505444	1505518	Deletion	74	ClCG07G001510	No	-	-
CG_Chr07	1745266	1745266	Chr7	620017	620089	Deletion	72	ClCG07G001620	No	-	-
CG_Chr07	2631273	2631273	Chr7	984989	985064	Deletion	75	-	-	-	-
CG_Chr07	2791544	2791544	Chr7	1128584	1128667	Deletion	83	-	-	-	-
CG_Chr07	3060926	3060925	Chr7	1367190	1367738	Deletion	549	-	-	-	-
CG_Chr07	3338945	3338945	Chr7	3835049	3835235	Deletion	186	-	-	-	-
CG_Chr07	3340252	3340252	Chr7	3836541	3836631	Deletion	90	-	-	-	-
CG_Chr07	3350538	3350544	Chr7	3835040	3835220	Deletion	174	-	-	-	-
CG_Chr07	3426639	3426639	Chr7	3768348	3768489	Deletion	141	ClCG07G003300	No	-	-
CG_Chr07	3583888	3583888	Chr7	3608730	3608870	Deletion	140	-	-	-	-
CG_Chr07	3665512	3665512	Chr7	3568308	3568392	Deletion	84	-	-	-	-
CG_Chr07	4136383	4136406	Chr7	3088254	3088690	Deletion	413	ClCG07G003750	No	-	-
CG_Chr07	4237958	4237929	Chr7	2987634	2987908	Deletion	303	-	-	-	-
CG_Chr07	4238099	4238102	Chr7	2987430	2987489	Deletion	56	-	-	-	-
CG_Chr07	4316963	4316963	Chr7	4088013	4088254	Deletion	241	-	-	-	-
CG_Chr07	4359408	4359409	Chr7	4136792	4139377	Deletion	2584	-	-	-	-
CG_Chr07	4370762	4370716	Chr7	4151161	4151262	Deletion	147	-	-	-	-
CG_Chr07	4801290	4801290	Chr7	4554506	4554840	Deletion	334	-	-	-	-
CG_Chr07	5096204	5096204	Chr7	4848541	4856157	Deletion	7616	-	-	-	-
CG_Chr07	5101515	5101515	Chr7	4861469	4861537	Deletion	68	-	-	-	-
CG_Chr07	5204335	5204335	Chr7	4954790	4954848	Deletion	58	-	-	-	-
CG_Chr07	5209007	5209007	Chr7	4959513	4959597	Deletion	84	-	-	-	-
CG_Chr07	5245651	5245651	Chr7	4992821	4992969	Deletion	148	-	-	-	-
CG_Chr07	5523379	5523379	Chr7	5252977	5253058	Deletion	81	-	-	-	-
CG_Chr07	5559286	5559286	Chr7	5288179	5288824	Deletion	645	-	-	Cla007230	Yes
CG_Chr07	5686787	5686787	Chr7	5407952	5408035	Deletion	83	-	-	-	-
CG_Chr07	5780133	5780133	Chr7	5497322	5497389	Deletion	67	-	-	-	-
CG_Chr07	5888460	5888460	Chr7	5594395	5594503	Deletion	108	-	-	-	-
CG_Chr07	5964543	5964543	Chr7	5672885	5672946	Deletion	61	-	-	-	-
CG_Chr07	6114689	6114689	Chr7	5818572	5819092	Deletion	520	-	-	-	-
CG_Chr07	6134787	6134787	Chr7	5834718	5834937	Deletion	219	-	-	-	-
CG_Chr07	6272686	6272694	Chr7	5968793	5968852	Deletion	51	-	-	-	-
CG_Chr07	6559090	6559090	Chr7	6249670	6249733	Deletion	63	-	-	-	-
CG_Chr07	6860237	6860237	Chr7	6532748	6532890	Deletion	142	ClCG07G005110	No	-	-
CG_Chr07	7637509	7637509	Chr7	7551688	7551751	Deletion	63	-	-	-	-
CG_Chr07	7691384	7691384	Chr7	7470240	7470315	Deletion	75	-	-	-	-
CG_Chr07	8195110	8195110	Chr7	7019972	7020089	Deletion	117	-	-	-	-
CG_Chr07	9295508	9295512	Chr7	8412863	8412941	Deletion	74	-	-	-	-
CG_Chr07	9306802	9306806	Chr7	8401621	8401675	Deletion	50	-	-	-	-
CG_Chr07	9320349	9320349	Chr7	8412864	8412946	Deletion	82	-	-	-	-
CG_Chr07	9329718	9329718	Chr7	8382936	8382998	Deletion	62	-	-	-	-
CG_Chr07	9774458	9774458	Chr7	11276724	11276891	Deletion	167	-	-	-	-
CG_Chr07	10908004	10908004	Chr7	13515095	13515209	Deletion	114	-	-	-	-
CG_Chr07	11046544	11046544	Chr7	13651878	13651977	Deletion	99	-	-	-	-
CG_Chr07	11369834	11369834	Chr7	17899745	17899832	Deletion	87	-	-	-	-
CG_Chr07	11441401	11441401	Chr7	17811513	17811612	Deletion	99	-	-	-	-
CG_Chr07	12603740	12603740	Chr7	12384118	12384280	Deletion	162	-	-	-	-
CG_Chr07	12822287	12822304	Chr7	12169095	12169201	Deletion	89	-	-	-	-
CG_Chr07	12939296	12939296	Chr7	12057213	12057267	Deletion	54	-	-	-	-
CG_Chr07	13200181	13200181	Chr7	17123955	17124008	Deletion	53	-	-	-	-
CG_Chr07	13329927	13329927	Chr7	17003036	17003106	Deletion	70	-	-	-	-
CG_Chr07	13767360	13767360	Chr7	16584144	16584330	Deletion	186	-	-	-	-
CG_Chr07	14412645	14412645	Chr7	15983482	15983539	Deletion	57	-	-	-	-
CG_Chr07	14817324	14817324	Chr7	15618514	15618593	Deletion	79	-	-	-	-
CG_Chr07	14963605	14963593	Chr7	17313868	17314063	Deletion	207	-	-	-	-
CG_Chr07	15108916	15108924	Chr7	17460389	17460508	Deletion	111	-	-	-	-
CG_Chr07	16783980	16783973	Chr0	13109896	13110305	Deletion	416	-	-	-	-
CG_Chr07	17263442	17263464	Chr7	15701986	15702144	Deletion	136	-	-	-	-
CG_Chr07	18500565	18500588	Chr7	14843905	14843998	Deletion	70	-	-	-	-
CG_Chr07	18943213	18943283	Chr7	14124461	14124817	Deletion	286	-	-	-	-
CG_Chr07	19072112	19072112	Chr7	13998133	13998241	Deletion	108	-	-	Cla002295	Yes
CG_Chr07	19813022	19813022	Chr7	15017834	15017936	Deletion	102	-	-	-	-
CG_Chr07	20435049	20435049	Chr7	18559945	18560617	Deletion	672	-	-	-	-
CG_Chr07	20572708	20572708	Chr7	18688282	18688750	Deletion	468	-	-	-	-
CG_Chr07	20712150	20712150	Chr7	18826533	18826585	Deletion	52	-	-	-	-
CG_Chr07	20755225	20755202	Chr7	18869480	18869534	Deletion	77	-	-	-	-
CG_Chr07	21405393	21405393	Chr7	19503965	19504210	Deletion	245	-	-	-	-
CG_Chr07	21699389	21699389	Chr7	19786425	19786607	Deletion	182	-	-	-	-
CG_Chr07	22282452	22282452	Chr7	20357364	20357435	Deletion	71	-	-	-	-
CG_Chr07	23200716	23200716	Chr7	21237041	21237111	Deletion	70	-	-	-	-
CG_Chr07	23271485	23271485	Chr7	21306026	21306079	Deletion	53	-	-	-	-
CG_Chr07	23492798	23492798	Chr7	21524694	21524758	Deletion	64	-	-	-	-
CG_Chr07	23606241	23606281	Chr7	21635333	21635453	Deletion	80	-	-	-	-
CG_Chr07	23698003	23698039	Chr7	21725448	21725657	Deletion	173	-	-	-	-
CG_Chr07	23966310	23966310	Chr7	21988627	21988704	Deletion	77	-	-	-	-
CG_Chr07	24106276	24106241	Chr7	22119859	22119938	Deletion	114	-	-	Cla014522	No
CG_Chr07	24269858	24269858	Chr7	22259432	22259486	Deletion	54	-	-	-	-
CG_Chr07	24298571	24298571	Chr7	22286585	22286637	Deletion	52	-	-	-	-
CG_Chr07	24475385	24475385	Chr7	22460067	22460257	Deletion	190	-	-	-	-
CG_Chr07	24550138	24550138	Chr7	22532449	22532503	Deletion	54	-	-	-	-
CG_Chr07	24579163	24579163	Chr7	22561507	22561576	Deletion	69	-	-	-	-
CG_Chr07	24733376	24733348	Chr7	22697845	22697961	Deletion	144	ClCG07G009440	No	Cla014492	No
CG_Chr07	25018775	25018775	Chr7	22973303	22973391	Deletion	88	-	-	-	-
CG_Chr07	25213051	25213051	Chr7	23159727	23159919	Deletion	192	-	-	-	-
CG_Chr07	25390221	25390221	Chr7	23322364	23322436	Deletion	72	-	-	-	-
CG_Chr07	25555278	25555278	Chr7	23484279	23484368	Deletion	89	ClCG07G009880	No	-	-
CG_Chr07	25883892	25883892	Chr7	27280992	27281045	Deletion	53	ClCG07G010170	Yes	Cla005370	Yes
CG_Chr07	26025474	26025474	Chr7	27416878	27416939	Deletion	61	-	-	-	-
CG_Chr07	26376067	26376067	Chr7	27755518	27755660	Deletion	142	-	-	-	-
CG_Chr07	26423269	26423282	Chr7	27800712	27800977	Deletion	252	-	-	-	-
CG_Chr07	26801788	26801788	Chr7	28155353	28155414	Deletion	61	-	-	-	-
CG_Chr07	26970800	26970800	Chr7	28321963	28322092	Deletion	129	-	-	-	-
CG_Chr07	27664985	27664985	Chr7	26852563	26852624	Deletion	61	ClCG07G011560	No	-	-
CG_Chr07	27878554	27878554	Chr7	26693290	26693453	Deletion	163	ClCG07G011710	No	-	-
CG_Chr07	27917782	27917782	Chr7	26659300	26659380	Deletion	80	-	-	-	-
CG_Chr07	28675955	28675927	Chr7	25938946	25939030	Deletion	112	-	-	-	-
CG_Chr07	29281761	29281763	Chr7	25409048	25409460	Deletion	410	-	-	-	-
CG_Chr07	29486693	29486700	Chr7	25213205	25213622	Deletion	410	-	-	-	-
CG_Chr07	29643604	29643604	Chr7	25085596	25085837	Deletion	241	ClCG07G013260	No	-	-
CG_Chr07	29782391	29782396	Chr7	24934428	24934535	Deletion	102	-	-	-	-
CG_Chr07	30055852	30055852	Chr7	24764548	24764701	Deletion	153	-	-	-	-
CG_Chr07	30588437	30588437	Chr7	24117063	24117247	Deletion	184	-	-	-	-
CG_Chr07	30954061	30954061	Chr7	23873119	23873347	Deletion	228	-	-	-	-
CG_Chr07	31149375	31149375	Chr7	31266681	31266771	Deletion	90	-	-	-	-
CG_Chr07	31455946	31455916	Chr7	31052477	31052592	Deletion	145	-	-	-	-
CG_Chr07	32853367	32853367	Chr7	29665116	29665195	Deletion	79	ClCG07G016420	No	-	-
CG_Chr07	33158522	33158522	Chr7	29414620	29414674	Deletion	54	-	-	-	-
CG_Chr07	33161974	33161935	Chr7	29412450	29413303	Deletion	892	-	-	-	-
CG_Chr07	33202529	33202532	Chr7	29378368	29378469	Deletion	98	-	-	-	-
CG_Chr07	33266772	33266749	Chr7	29324602	29324676	Deletion	97	-	-	-	-
CG_Chr07	33385675	33385675	Chr7	29186488	29186547	Deletion	59	ClCG07G016840	Yes	-	-
CG_Chr07	33787586	33787586	Chr7	28920359	28920462	Deletion	103	ClCG07G017330	No	-	-
CG_Chr08	865512	865512	Chr8	4188962	4189305	Deletion	343	-	-	-	-
CG_Chr08	912972	912972	Chr8	4232036	4232112	Deletion	76	-	-	-	-
CG_Chr08	1679607	1679607	Chr8	607813	607866	Deletion	53	ClCG08G000790	Yes	Cla012481	Yes
CG_Chr08	2069102	2069102	Chr8	990293	990379	Deletion	86	ClCG08G000990	No	Cla012463	No
CG_Chr08	3362889	3362889	Chr8	2221283	2221399	Deletion	116	-	-	-	-
CG_Chr08	4345598	4345598	Chr8	3158432	3158530	Deletion	98	-	-	-	-
CG_Chr08	4373078	4373045	Chr8	3184266	3184356	Deletion	123	-	-	-	-
CG_Chr08	4582583	4582583	Chr0	16505795	16505891	Deletion	96	-	-	-	-
CG_Chr08	4877760	4877777	Chr8	12831928	12832247	Deletion	302	-	-	-	-
CG_Chr08	5070610	5070610	Chr8	11840156	11846827	Deletion	6671	-	-	-	-
CG_Chr08	5085157	5085157	Chr8	11805034	11805138	Deletion	104	ClCG08G002390	Yes	Cla001018	No
CG_Chr08	5106426	5106412	Chr8	11805030	11805136	Deletion	120	ClCG08G002400	No	Cla001018	No
CG_Chr08	5452785	5452785	Chr8	10708281	10708751	Deletion	470	-	-	-	-
CG_Chr08	5504561	5504561	Chr8	10760298	10760380	Deletion	82	-	-	-	-
CG_Chr08	5505188	5505188	Chr8	10761007	10761102	Deletion	95	-	-	-	-
CG_Chr08	5650544	5650544	Chr8	10891274	10891519	Deletion	245	-	-	-	-
CG_Chr08	5846557	5846557	Chr8	11075251	11075322	Deletion	71	-	-	-	-
CG_Chr08	5923609	5923609	Chr8	11148101	11148257	Deletion	156	-	-	-	-
CG_Chr08	6314604	6314621	Chr8	11489907	11489977	Deletion	53	-	-	-	-
CG_Chr08	6999242	6999242	Chr8	9768150	9768201	Deletion	51	-	-	-	-
CG_Chr08	7263779	7263779	Chr8	9250270	9250388	Deletion	118	-	-	-	-
CG_Chr08	8044295	8044295	Chr8	8505995	8506061	Deletion	66	-	-	-	-
CG_Chr08	8050117	8050162	Chr8	8497058	8499553	Deletion	2450	-	-	-	-
CG_Chr08	8225377	8225377	Chr8	8327701	8327756	Deletion	55	-	-	Cla003672	No
CG_Chr08	8598562	8598531	Chr8	12491851	12491933	Deletion	113	-	-	-	-
CG_Chr08	9063508	9063508	Chr8	12031135	12031225	Deletion	90	-	-	-	-
CG_Chr08	9476315	9476315	Chr8	13180108	13180234	Deletion	126	-	-	-	-
CG_Chr08	9885923	9885923	Chr0	21384733	21384962	Deletion	229	-	-	-	-
CG_Chr08	11103978	11104020	Chr0	14136593	14136711	Deletion	76	-	-	-	-
CG_Chr08	12679214	12679214	Chr8	7860928	7860994	Deletion	66	-	-	-	-
CG_Chr08	12980226	12980226	Chr8	7568417	7568895	Deletion	478	-	-	-	-
CG_Chr08	13936305	13936305	Chr8	6615086	6615175	Deletion	89	-	-	-	-
CG_Chr08	14101144	14101144	Chr8	13479464	13479517	Deletion	53	-	-	-	-
CG_Chr08	14383305	14383305	Chr8	13748513	13748598	Deletion	85	-	-	-	-
CG_Chr08	14401151	14401150	Chr8	13762502	13762594	Deletion	93	-	-	-	-
CG_Chr08	14504084	14504084	Chr8	13849608	13850482	Deletion	874	-	-	-	-
CG_Chr08	14524646	14524646	Chr8	13870676	13870799	Deletion	123	-	-	-	-
CG_Chr08	15031052	15031052	Chr8	4499082	4499201	Deletion	119	-	-	-	-
CG_Chr08	16483395	16483395	Chr8	5835397	5835469	Deletion	72	-	-	-	-
CG_Chr08	16483482	16483482	Chr8	5835556	5835672	Deletion	116	-	-	-	-
CG_Chr08	16720495	16720495	Chr8	6068040	6068287	Deletion	247	-	-	-	-
CG_Chr08	16833989	16833989	Chr8	6170318	6170405	Deletion	87	-	-	-	-
CG_Chr08	17526736	17526733	Chr8	14446791	14458464	Deletion	11676	-	-	-	-
CG_Chr08	18136565	18136565	Chr8	15025272	15025365	Deletion	93	-	-	-	-
CG_Chr08	18547761	18547761	Chr8	15425293	15425357	Deletion	64	-	-	-	-
CG_Chr08	18888013	18888013	Chr8	15750771	15750851	Deletion	80	ClCG08G006430	No	Cla013863	No
CG_Chr08	19820203	19820203	Chr8	16647345	16647425	Deletion	80	-	-	-	-
CG_Chr08	20021340	20021340	Chr8	16831797	16831860	Deletion	63	-	-	-	-
CG_Chr08	20145217	20145217	Chr8	16950469	16950911	Deletion	442	-	-	-	-
CG_Chr08	20275425	20275457	Chr8	17077396	17077561	Deletion	133	ClCG08G007710	No	Cla013748	No
CG_Chr08	20408184	20408184	Chr8	17205109	17205209	Deletion	100	-	-	-	-
CG_Chr08	20526607	20526607	Chr8	17317057	17317112	Deletion	55	-	-	-	-
CG_Chr08	20788061	20788043	Chr8	17562617	17562708	Deletion	109	ClCG08G008290	No	Cla013692	No
CG_Chr08	20870752	20870752	Chr8	17645464	17645535	Deletion	71	-	-	-	-
CG_Chr08	21679014	21679014	Chr8	18415377	18415482	Deletion	105	-	-	-	-
CG_Chr08	21721280	21721280	Chr8	18456571	18456798	Deletion	227	-	-	-	-
CG_Chr08	22544412	22544409	Chr8	19141977	19142043	Deletion	69	ClCG08G009790	No	-	-
CG_Chr08	22835242	22835242	Chr8	19376097	19376161	Deletion	64	-	-	-	-
CG_Chr08	22912779	22912779	Chr8	19452539	19452848	Deletion	309	-	-	-	-
CG_Chr08	23228481	23228481	Chr8	19758528	19758725	Deletion	197	-	-	-	-
CG_Chr08	23387066	23387066	Chr8	19903370	19903458	Deletion	88	ClCG08G010690	No	Cla022052	No
CG_Chr08	23655400	23655400	Chr8	20159540	20159657	Deletion	117	-	-	-	-
CG_Chr08	23880099	23880099	Chr8	20377693	20377753	Deletion	60	ClCG08G011140	Yes	Cla022099	Yes
CG_Chr08	24060267	24060267	Chr8	20556234	20556339	Deletion	105	-	-	-	-
CG_Chr08	24243137	24243137	Chr8	20733470	20733523	Deletion	53	-	-	-	-
CG_Chr08	24439760	24439760	Chr8	20929827	20929898	Deletion	71	ClCG08G011650	No	-	-
CG_Chr08	24493611	24493611	Chr8	20981507	20981562	Deletion	55	ClCG08G011690	No	-	-
CG_Chr08	24735780	24735780	Chr8	21211402	21211468	Deletion	66	-	-	-	-
CG_Chr08	24751229	24751249	Chr8	21226979	21227231	Deletion	232	-	-	-	-
CG_Chr08	24928578	24928578	Chr8	21392303	21392399	Deletion	96	ClCG08G012030	No	Cla022189	No
CG_Chr08	25056491	25056491	Chr8	21513798	21513881	Deletion	83	ClCG08G012190	No	-	-
CG_Chr08	25109050	25109040	Chr8	21563349	21563617	Deletion	278	-	-	-	-
CG_Chr08	25364730	25364730	Chr8	21813861	21813940	Deletion	79	ClCG08G012450	No	Cla022231	No
CG_Chr08	26220102	26220102	Chr8	22642686	22642812	Deletion	126	-	-	-	-
CG_Chr08	26395839	26395839	Chr8	22815104	22815203	Deletion	99	ClCG08G013610	No	-	-
CG_Chr08	26728148	26728164	Chr8	23139747	23139849	Deletion	86	-	-	-	-
CG_Chr08	26804704	26804704	Chr8	23210927	23210994	Deletion	67	-	-	-	-
CG_Chr08	27093312	27093312	Chr8	23495076	23495128	Deletion	52	-	-	-	-
CG_Chr08	27456018	27456018	Chr8	23843743	23843850	Deletion	107	-	-	-	-
CG_Chr08	27669300	27669341	Chr8	24053438	24054112	Deletion	633	ClCG08G014960	No	Cla022484	Yes
CG_Chr08	27936610	27936610	Chr8	24312318	24312404	Deletion	86	-	-	-	-
CG_Chr08	28122343	28122361	Chr8	24494448	24494546	Deletion	80	ClCG08G015630,ClCG08G015640	Yes	Cla022543	No
CG_Chr08	29007184	29007184	Chr8	25339419	25339479	Deletion	60	-	-	-	-
CG_Chr08	29492955	29492955	Chr8	25812033	25812175	Deletion	142	-	-	-	-
CG_Chr08	29555175	29555174	Chr8	25869298	25869503	Deletion	206	-	-	-	-
CG_Chr08	29855320	29855320	Chr0	19044985	19046122	Deletion	1137	-	-	Cla000819	Yes
CG_Chr09	240435	240435	Chr0	21104685	21104774	Deletion	89	ClCG09G000220	No	-	-
CG_Chr09	240607	240607	Chr0	21104946	21105017	Deletion	71	ClCG09G000220	No	-	-
CG_Chr09	716388	716388	Chr9	380998	381134	Deletion	136	ClCG09G000850	Yes	Cla015565	Yes
CG_Chr09	795721	795721	Chr9	459109	459901	Deletion	792	-	-	-	-
CG_Chr09	911116	911116	Chr9	571108	571166	Deletion	58	-	-	-	-
CG_Chr09	945515	945515	Chr9	605169	605220	Deletion	51	-	-	-	-
CG_Chr09	949024	949024	Chr9	608724	608810	Deletion	86	-	-	-	-
CG_Chr09	1132925	1132955	Chr9	781842	782005	Deletion	133	-	-	-	-
CG_Chr09	1342680	1342680	Chr9	980699	981182	Deletion	483	-	-	-	-
CG_Chr09	1698561	1698561	Chr9	1341495	1341606	Deletion	111	-	-	-	-
CG_Chr09	1805054	1805054	Chr9	1444416	1444552	Deletion	136	-	-	-	-
CG_Chr09	2003047	2003047	Chr9	1622507	1622580	Deletion	73	-	-	-	-
CG_Chr09	2302140	2302140	Chr9	1904764	1904852	Deletion	88	-	-	-	-
CG_Chr09	2353351	2353351	Chr9	1953115	1953208	Deletion	93	ClCG09G002590	No	-	-
CG_Chr09	3483925	3483925	Chr9	3041606	3041680	Deletion	74	ClCG09G003900	No	Cla015266	No
CG_Chr09	3523262	3523262	Chr9	3078996	3079411	Deletion	415	-	-	-	-
CG_Chr09	3793915	3793917	Chr9	3340988	3341124	Deletion	134	-	-	-	-
CG_Chr09	3886913	3886913	Chr9	3429224	3429276	Deletion	52	ClCG09G004380	No	Cla015218	Yes
CG_Chr09	3924186	3924186	Chr9	3464018	3464084	Deletion	66	-	-	-	-
CG_Chr09	4040502	4040502	Chr9	3576765	3576830	Deletion	65	ClCG09G004560	No	Cla015197	No
CG_Chr09	4070707	4070707	Chr9	3607289	3607389	Deletion	100	ClCG09G004580	No	Cla015195	No
CG_Chr09	4764774	4764757	Chr9	4278692	4278780	Deletion	105	ClCG09G005410	No	Cla015111	Yes
CG_Chr09	5188379	5188379	Chr9	4711213	4711298	Deletion	85	ClCG09G006050	No	-	-
CG_Chr09	5815986	5815986	Chr9	5318115	5318212	Deletion	97	ClCG09G006750	No	Cla014730	No
CG_Chr09	6093796	6093792	Chr9	5590523	5590587	Deletion	68	-	-	-	-
CG_Chr09	6263720	6263720	Chr9	5745125	5745271	Deletion	146	-	-	-	-
CG_Chr09	6510213	6510219	Chr9	5965267	5965501	Deletion	228	-	-	-	-
CG_Chr09	6757260	6757260	Chr9	6202674	6205362	Deletion	2688	-	-	-	-
CG_Chr09	7185572	7185572	Chr9	6604388	6604500	Deletion	112	-	-	-	-
CG_Chr09	7408949	7408949	Chr9	6811408	6811468	Deletion	60	-	-	-	-
CG_Chr09	7501468	7501484	Chr9	6899175	6899277	Deletion	86	ClCG09G008140	No	Cla014866	No
CG_Chr09	7510094	7510094	Chr9	6907890	6908035	Deletion	145	-	-	-	-
CG_Chr09	7691381	7691381	Chr9	7082770	7082895	Deletion	125	-	-	-	-
CG_Chr09	8059184	8059184	Chr9	7443576	7443640	Deletion	64	-	-	-	-
CG_Chr09	8231126	8231126	Chr9	7610110	7610188	Deletion	78	ClCG09G008640	Yes	-	-
CG_Chr09	8610890	8610890	Chr9	7966723	7966776	Deletion	53	-	-	-	-
CG_Chr09	9217337	9217337	Chr9	8564041	8564132	Deletion	91	-	-	-	-
CG_Chr09	9412200	9412200	Chr9	8738734	8738844	Deletion	110	-	-	-	-
CG_Chr09	9424804	9424804	Chr9	8751468	8751538	Deletion	70	-	-	-	-
CG_Chr09	9519997	9519997	Chr9	8844887	8844947	Deletion	60	-	-	-	-
CG_Chr09	9599387	9599387	Chr9	8922203	8922345	Deletion	142	-	-	-	-
CG_Chr09	10074320	10074320	Chr9	9378232	9378427	Deletion	195	ClCG09G010270	No	-	-
CG_Chr09	10170414	10170414	Chr9	9474222	9474310	Deletion	88	ClCG09G010360	No	Cla016373	No
CG_Chr09	10896989	10896989	Chr9	10174340	10174427	Deletion	87	ClCG09G011040	Yes	-	-
CG_Chr09	10994442	10994442	Chr9	10269537	10269774	Deletion	237	-	-	-	-
CG_Chr09	11162041	11162041	Chr9	10418336	10418445	Deletion	109	-	-	-	-
CG_Chr09	11226324	11226324	Chr9	10478178	10478270	Deletion	92	-	-	-	-
CG_Chr09	11559537	11559584	Chr9	10788286	10788401	Deletion	68	-	-	-	-
CG_Chr09	11716032	11716032	Chr9	10937025	10937103	Deletion	78	-	-	-	-
CG_Chr09	11841853	11841855	Chr9	11059778	11060114	Deletion	334	ClCG09G011700	No	Cla016237	Yes
CG_Chr09	11884177	11884118	Chr9	11097563	11100193	Deletion	2689	-	-	-	-
CG_Chr09	12459049	12459049	Chr9	11669755	11670039	Deletion	284	-	-	-	-
CG_Chr09	12592233	12592233	Chr9	11793508	11793656	Deletion	148	-	-	-	-
CG_Chr09	12593201	12593201	Chr9	11794616	11794680	Deletion	64	-	-	-	-
CG_Chr09	12691790	12691790	Chr9	11888222	11888290	Deletion	68	-	-	-	-
CG_Chr09	12696719	12696719	Chr9	11893188	11893266	Deletion	78	-	-	-	-
CG_Chr09	12878310	12878310	Chr9	12063627	12063681	Deletion	54	-	-	-	-
CG_Chr09	12881665	12881665	Chr9	12066884	12067047	Deletion	163	-	-	-	-
CG_Chr09	13474009	13474009	Chr9	12633337	12633519	Deletion	182	-	-	-	-
CG_Chr09	13479207	13479221	Chr9	12638639	12638821	Deletion	168	-	-	-	-
CG_Chr09	14128834	14128834	Chr9	13250199	13250249	Deletion	50	-	-	-	-
CG_Chr09	14645741	14645741	Chr9	13733559	13733618	Deletion	59	-	-	-	-
CG_Chr09	15241089	15241089	Chr9	14315376	14315490	Deletion	114	-	-	-	-
CG_Chr09	15293103	15293105	Chr9	14366546	14366613	Deletion	65	-	-	-	-
CG_Chr09	15548431	15548431	Chr9	14823192	14823268	Deletion	76	-	-	-	-
CG_Chr09	16389858	16389858	Chr9	16171763	16171840	Deletion	77	-	-	-	-
CG_Chr09	16480534	16480534	Chr9	16262246	16262296	Deletion	50	-	-	-	-
CG_Chr09	16702541	16702541	Chr0	12377914	12378030	Deletion	116	-	-	-	-
CG_Chr09	17065993	17065993	Chr9	15758962	15759064	Deletion	102	-	-	-	-
CG_Chr09	17067843	17067840	Chr9	15758958	15759063	Deletion	108	-	-	-	-
CG_Chr09	17431100	17431084	Chr9	28226562	28226640	Deletion	94	-	-	-	-
CG_Chr09	19140088	19140088	Chr9	18218198	18218385	Deletion	187	ClCG09G013270	No	-	-
CG_Chr09	19178664	19178664	Chr9	18185670	18185749	Deletion	79	-	-	-	-
CG_Chr09	19765650	19765650	Chr9	17629789	17629882	Deletion	93	-	-	-	-
CG_Chr09	19829678	19829678	Chr9	17575449	17575523	Deletion	74	-	-	-	-
CG_Chr09	19912168	19912168	Chr9	17485398	17485449	Deletion	51	-	-	-	-
CG_Chr09	19959592	19959592	Chr9	17438132	17438226	Deletion	94	-	-	-	-
CG_Chr09	19990909	19990909	Chr9	17410881	17410962	Deletion	81	-	-	-	-
CG_Chr09	20027915	20027915	Chr9	17400653	17400705	Deletion	52	-	-	-	-
CG_Chr09	20224713	20224713	Chr9	17199462	17199680	Deletion	218	-	-	-	-
CG_Chr09	20374064	20374064	Chr9	17063423	17063489	Deletion	66	-	-	-	-
CG_Chr09	20549820	20549820	Chr9	16862764	16862866	Deletion	102	-	-	-	-
CG_Chr09	21170669	21170669	Chr9	26744539	26744606	Deletion	67	-	-	-	-
CG_Chr09	21330421	21330421	Chr9	26901660	26901732	Deletion	72	-	-	-	-
CG_Chr09	21825766	21825766	Chr9	27380133	27381126	Deletion	993	-	-	-	-
CG_Chr09	22326623	22326623	Chr9	27421831	27421893	Deletion	62	ClCG09G013930	No	-	-
CG_Chr09	22391641	22391641	Chr9	27485422	27485572	Deletion	150	-	-	-	-
CG_Chr09	22488246	22488246	Chr9	27584134	27584187	Deletion	53	-	-	-	-
CG_Chr09	22798608	22798608	Chr9	27863853	27863957	Deletion	104	-	-	-	-
CG_Chr09	24500848	24500848	Chr0	19778294	19778952	Deletion	658	-	-	-	-
CG_Chr09	25068629	25068655	Chr9	25120354	25121451	Deletion	1071	-	-	-	-
CG_Chr09	26005034	26005034	Chr0	20735249	20735612	Deletion	363	-	-	-	-
CG_Chr09	27257012	27257012	Chr9	23141431	23141503	Deletion	72	-	-	-	-
CG_Chr09	27467943	27467943	Chr9	23346490	23346551	Deletion	61	-	-	-	-
CG_Chr09	27693760	27693760	Chr9	23569264	23569395	Deletion	131	ClCG09G014850	No	-	-
CG_Chr09	28128549	28128549	Chr9	23966853	23966903	Deletion	50	-	-	-	-
CG_Chr09	28528122	28528122	Chr9	24355963	24356045	Deletion	82	-	-	-	-
CG_Chr09	28698656	28698704	Chr9	24547393	24547558	Deletion	117	-	-	-	-
CG_Chr09	28911294	28911294	Chr9	24726569	24726649	Deletion	80	-	-	-	-
CG_Chr09	29121296	29121235	Chr9	24919981	24920292	Deletion	372	-	-	-	-
CG_Chr09	29244552	29244552	Chr9	28808553	28808703	Deletion	150	-	-	-	-
CG_Chr09	29246657	29246657	Chr9	28810811	28811148	Deletion	337	-	-	-	-
CG_Chr09	29866315	29866315	Chr9	19422497	19422656	Deletion	159	-	-	-	-
CG_Chr09	30039966	30039946	Chr9	19573119	19573174	Deletion	75	ClCG09G015500	No	Cla012858	No
CG_Chr09	30691168	30691168	Chr9	20153610	20153663	Deletion	53	-	-	-	-
CG_Chr09	31333511	31333559	Chr9	20772062	20772208	Deletion	98	-	-	-	-
CG_Chr09	31822820	31822820	Chr9	21243663	21243872	Deletion	209	-	-	-	-
CG_Chr09	31999659	31999659	Chr9	21411307	21411387	Deletion	80	-	-	-	-
CG_Chr09	32023602	32023602	Chr9	21434091	21434157	Deletion	66	ClCG09G016280	Yes	-	-
CG_Chr09	32156306	32156306	Chr9	21565268	21565389	Deletion	121	ClCG09G016340	Yes	-	-
CG_Chr09	33130200	33130200	Chr9	22492105	22492183	Deletion	78	-	-	-	-
CG_Chr09	33219892	33219892	Chr9	22586634	22586689	Deletion	55	-	-	-	-
CG_Chr09	33308932	33308932	Chr9	22672843	22672906	Deletion	63	-	-	Cla012993	No
CG_Chr09	33349020	33349040	Chr9	22708507	22708589	Deletion	62	ClCG09G016920	No	Cla012996	Yes
CG_Chr09	33618687	33618687	Chr9	28877977	28878033	Deletion	56	-	-	-	-
CG_Chr09	35699203	35699203	Chr9	30839455	30839515	Deletion	60	-	-	-	-
CG_Chr09	35760508	35760508	Chr9	30894179	30894257	Deletion	78	-	-	-	-
CG_Chr09	36024085	36024090	Chr9	31074961	31075028	Deletion	62	ClCG09G018760	No	-	-
CG_Chr09	36314149	36314149	Chr9	31347064	31347191	Deletion	127	-	-	-	-
CG_Chr09	37173145	37173145	Chr9	32186144	32186220	Deletion	76	-	-	-	-
CG_Chr09	37497038	37497038	Chr9	32498253	32498966	Deletion	713	-	-	-	-
CG_Chr09	37791018	37791018	Chr9	32773029	32773101	Deletion	72	ClCG09G020740	No	Cla003253	No
CG_Chr09	37839710	37839710	Chr9	32821120	32825503	Deletion	4383	-	-	-	-
CG_Chr09	37870795	37870803	Chr9	32852518	32852649	Deletion	123	ClCG09G020840	No	Cla003262	No
CG_Chr09	38171134	38171134	Chr9	33144302	33144361	Deletion	59	-	-	-	-
CG_Chr09	38192252	38192252	Chr9	33166101	33166240	Deletion	139	ClCG09G021190	No	Cla003299	No
CG_Chr09	38194222	38194222	Chr9	33168187	33168253	Deletion	66	ClCG09G021190	Yes	Cla003299	Yes
CG_Chr09	38600225	38600212	Chr9	33559830	33560835	Deletion	1018	ClCG09G021640	No	-	-
CG_Chr09	38759019	38759019	Chr9	33710095	33710164	Deletion	69	-	-	-	-
CG_Chr09	38798577	38798577	Chr9	33749113	33749252	Deletion	139	ClCG09G021790	No	Cla005582	No
CG_Chr09	38878364	38878364	Chr9	33826740	33826803	Deletion	63	-	-	-	-
CG_Chr10	248952	248952	Chr10	2186540	2186696	Deletion	156	-	-	Cla008965	No
CG_Chr10	272563	272563	Chr10	2210576	2210711	Deletion	135	ClCG10G000150	Yes	-	-
CG_Chr10	751163	751163	Chr10	1622607	1622792	Deletion	185	ClCG10G000700	No	-	-
CG_Chr10	1073018	1072981	Chr10	1303546	1303946	Deletion	437	-	-	-	-
CG_Chr10	1079855	1079855	Chr10	1270002	1270183	Deletion	181	-	-	-	-
CG_Chr10	1419324	1419324	Chr10	944062	944163	Deletion	101	-	-	-	-
CG_Chr10	1471407	1471407	Chr10	992770	993096	Deletion	326	-	-	-	-
CG_Chr10	1560589	1560589	Chr10	843209	843265	Deletion	56	-	-	-	-
CG_Chr10	1707924	1707924	Chr10	725031	725136	Deletion	105	-	-	-	-
CG_Chr10	2647395	2647395	Chr10	2495668	2495720	Deletion	52	ClCG10G002390	No	-	-
CG_Chr10	3713011	3713422	Chr10	3478071	3491594	Deletion	13112	ClCG10G002970	No	Cla005671,Cla005672,Cla005673	Yes
CG_Chr10	3760437	3760437	Chr10	3523219	3523640	Deletion	421	ClCG10G003000	No	Cla005676	No
CG_Chr10	3847940	3847935	Chr10	3606967	3608106	Deletion	1144	-	-	-	-
CG_Chr10	4026919	4026919	Chr10	4074679	4074743	Deletion	64	-	-	-	-
CG_Chr10	4062956	4062952	Chr10	4038158	4038250	Deletion	96	-	-	-	-
CG_Chr10	4193211	4193211	Chr10	3951592	3951899	Deletion	307	-	-	Cla001161	No
CG_Chr10	4216731	4216738	Chr10	3882371	3883151	Deletion	773	-	-	-	-
CG_Chr10	4314083	4314102	Chr10	3822308	3822382	Deletion	55	-	-	-	-
CG_Chr10	4314274	4314266	Chr10	3822117	3822218	Deletion	109	-	-	-	-
CG_Chr10	4436594	4436594	Chr10	5187185	5187247	Deletion	62	ClCG10G003580	No	-	-
CG_Chr10	4687867	4687867	Chr10	4972858	4972908	Deletion	50	-	-	-	-
CG_Chr10	4752938	4752902	Chr10	4948189	4948509	Deletion	356	-	-	-	-
CG_Chr10	4764886	4764891	Chr10	4936054	4936114	Deletion	55	ClCG10G003810	No	-	-
CG_Chr10	4781237	4781225	Chr10	4918173	4918249	Deletion	88	-	-	-	-
CG_Chr10	4836858	4836863	Chr10	4864000	4864063	Deletion	58	-	-	-	-
CG_Chr10	4855084	4855079	Chr10	4840221	4840338	Deletion	122	-	-	-	-
CG_Chr10	4980751	4980752	Chr10	4894096	4894151	Deletion	54	-	-	-	-
CG_Chr10	5288098	5288098	Chr10	4649299	4649365	Deletion	66	-	-	-	-
CG_Chr10	5550151	5550151	Chr10	4450673	4451220	Deletion	547	-	-	Cla004467	Yes
CG_Chr10	6027902	6027902	Chr10	5315634	5315758	Deletion	124	-	-	-	-
CG_Chr10	6495019	6495019	Chr10	5769139	5772670	Deletion	3531	-	-	-	-
CG_Chr10	8240620	8240597	Chr10	7297999	7299703	Deletion	1727	-	-	-	-
CG_Chr10	8338411	8338411	Chr10	7392785	7392895	Deletion	110	-	-	-	-
CG_Chr10	11705417	11705417	Chr10	10441982	10442062	Deletion	80	-	-	-	-
CG_Chr10	12112889	12112888	Chr10	10829028	10829182	Deletion	155	-	-	-	-
CG_Chr10	12183510	12183510	Chr10	10903083	10903202	Deletion	119	-	-	-	-
CG_Chr10	14474129	14474129	Chr0	12561440	12561514	Deletion	74	-	-	-	-
CG_Chr10	14688224	14688224	Chr10	7731036	7731107	Deletion	71	-	-	-	-
CG_Chr10	15685368	15685368	Chr10	8704936	8705333	Deletion	397	-	-	-	-
CG_Chr10	16125151	16125107	Chr0	24209176	24209353	Deletion	221	-	-	-	-
CG_Chr10	19059996	19059988	Chr10	11799880	11799970	Deletion	98	-	-	-	-
CG_Chr10	19599827	19599827	Chr10	11272884	11272940	Deletion	56	-	-	-	-
CG_Chr10	19983691	19983670	Chr10	12468639	12468699	Deletion	81	-	-	-	-
CG_Chr10	20321523	20321500	Chr10	12732107	12732190	Deletion	106	ClCG10G009280	No	Cla002474	No
CG_Chr10	21554064	21554064	Chr10	13463639	13463732	Deletion	93	-	-	-	-
CG_Chr10	21821290	21821279	Chr10	13710387	13711902	Deletion	1526	-	-	-	-
CG_Chr10	22566576	22566576	Chr10	14410867	14410923	Deletion	56	-	-	-	-
CG_Chr10	22650522	22650522	Chr10	14493480	14493771	Deletion	291	-	-	-	-
CG_Chr10	23178686	23178686	Chr10	15014152	15014235	Deletion	83	-	-	-	-
CG_Chr10	23335191	23335191	Chr10	15161255	15161357	Deletion	102	ClCG10G010500	No	Cla006417	No
CG_Chr10	23530524	23530524	Chr10	15677218	15677317	Deletion	99	-	-	-	-
CG_Chr10	23546978	23546990	Chr10	15690571	15690638	Deletion	55	ClCG10G010660	No	-	-
CG_Chr10	24078065	24078065	Chr10	15806995	15807079	Deletion	84	-	-	-	-
CG_Chr10	24109988	24109988	Chr10	15839488	15839540	Deletion	52	-	-	-	-
CG_Chr10	24556716	24556716	Chr10	16278947	16279273	Deletion	326	-	-	-	-
CG_Chr10	24854790	24854790	Chr10	16574511	16574664	Deletion	153	-	-	-	-
CG_Chr10	24934806	24934808	Chr10	16654570	16654699	Deletion	127	-	-	-	-
CG_Chr10	25739305	25739306	Chr10	17415862	17415933	Deletion	70	-	-	-	-
CG_Chr10	26062003	26062003	Chr10	17726493	17726549	Deletion	56	-	-	-	-
CG_Chr10	26213055	26213055	Chr10	17866626	17867114	Deletion	488	-	-	-	-
CG_Chr10	26389370	26389370	Chr10	18035841	18035904	Deletion	63	ClCG10G012380	No	Cla017268	No
CG_Chr10	26862537	26862537	Chr10	18486841	18486909	Deletion	68	-	-	-	-
CG_Chr10	27259432	27259432	Chr10	18868621	18868798	Deletion	177	-	-	-	-
CG_Chr10	27434166	27434166	Chr10	19029425	19029521	Deletion	96	ClCG10G013200,ClCG10G013220	No	-	-
CG_Chr10	28529252	28529252	Chr10	20080870	20081044	Deletion	174	-	-	-	-
CG_Chr10	28636429	28636429	Chr10	20186018	20186076	Deletion	58	ClCG10G014280	No	-	-
CG_Chr10	28669088	28669088	Chr10	20215549	20215637	Deletion	88	-	-	-	-
CG_Chr10	28852072	28852072	Chr10	20395090	20395140	Deletion	50	-	-	-	-
CG_Chr10	29021238	29021238	Chr10	20562283	20570378	Deletion	8095	-	-	-	-
CG_Chr10	29071237	29071237	Chr10	20618029	20618168	Deletion	139	-	-	-	-
CG_Chr10	29071761	29071761	Chr10	20618693	20618786	Deletion	93	-	-	-	-
CG_Chr10	29191762	29191762	Chr10	20734722	20734835	Deletion	113	-	-	-	-
CG_Chr10	29291179	29291179	Chr10	20828579	20828629	Deletion	50	ClCG10G014910	No	Cla017020	No
CG_Chr10	29435855	29435855	Chr10	20965567	20965641	Deletion	74	-	-	-	-
CG_Chr10	30974522	30974540	Chr10	22436690	22439052	Deletion	2344	ClCG10G016310	No	-	-
CG_Chr10	31419961	31419961	Chr10	22855441	22855691	Deletion	250	ClCG10G016710	No	Cla017465	No
CG_Chr10	32105056	32105035	Chr10	23500462	23500574	Deletion	133	-	-	-	-
CG_Chr10	32754159	32754217	Chr10	24116824	24117147	Deletion	265	ClCG10G017810	No	-	-
CG_Chr10	33010010	33009982	Chr10	24366325	24366627	Deletion	330	ClCG10G018050	No	-	-
CG_Chr10	33253392	33253392	Chr10	24604633	24604692	Deletion	59	ClCG10G018280	Yes	Cla017621	Yes
CG_Chr10	33427808	33427808	Chr10	24770312	24770390	Deletion	78	-	-	-	-
CG_Chr10	33890065	33890005	Chr10	25222087	25222303	Deletion	276	-	-	-	-
CG_Chr10	34064757	34064757	Chr10	25392206	25392346	Deletion	140	-	-	-	-
CG_Chr10	34493105	34493105	Chr10	25805335	25805402	Deletion	67	-	-	-	-
CG_Chr10	34701126	34701130	Chr10	25975896	25976609	Deletion	709	-	-	-	-
CG_Chr10	34702897	34702897	Chr10	25996184	25996241	Deletion	57	-	-	-	-
CG_Chr10	34869780	34869762	Chr10	26154767	26154825	Deletion	76	ClCG10G019970	No	-	-
CG_Chr10	35206704	35206704	Chr10	26480770	26480841	Deletion	71	-	-	-	-
CG_Chr10	35345849	35345849	Chr10	26614540	26614598	Deletion	58	ClCG10G020530	No	-	-
CG_Chr10	36210624	36210603	Chr10	27396504	27396725	Deletion	242	-	-	-	-
CG_Chr10	36693088	36693104	Chr10	27851566	27851636	Deletion	54	ClCG10G022210	No	Cla017997	No
CG_Chr11	320935	320939	Chr11	26798006	26798197	Deletion	187	-	-	-	-
CG_Chr11	801407	801407	Chr11	26337990	26338051	Deletion	61	-	-	-	-
CG_Chr11	1697261	1697261	Chr11	25483425	25483717	Deletion	292	ClCG11G001450	No	-	-
CG_Chr11	2063557	2063557	Chr11	25130961	25131042	Deletion	81	ClCG11G001930	No	Cla016814	No
CG_Chr11	2623349	2623349	Chr11	24590069	24590138	Deletion	69	ClCG11G002520	No	Cla016760	No
CG_Chr11	3003242	3003242	Chr11	24221063	24221290	Deletion	227	-	-	-	-
CG_Chr11	3522977	3522977	Chr11	23722706	23722807	Deletion	101	-	-	-	-
CG_Chr11	3804315	3804315	Chr11	23446830	23446934	Deletion	104	-	-	-	-
CG_Chr11	4069936	4069894	Chr11	23184120	23184264	Deletion	186	-	-	-	-
CG_Chr11	4867237	4867241	Chr11	22424787	22425007	Deletion	216	ClCG11G004530	No	-	-
CG_Chr11	5552445	5552445	Chr11	21774747	21774803	Deletion	56	-	-	-	-
CG_Chr11	6394382	6394383	Chr11	2095350	2095493	Deletion	142	-	-	-	-
CG_Chr11	7349079	7349105	Chr11	1174241	1174345	Deletion	78	ClCG11G006690	No	Cla006545	No
CG_Chr11	8487855	8487855	Chr0	17695468	17695550	Deletion	82	-	-	-	-
CG_Chr11	8686208	8686212	Chr0	1281460	1281582	Deletion	118	-	-	-	-
CG_Chr11	8970077	8970072	Chr11	5443984	5444040	Deletion	61	-	-	-	-
CG_Chr11	9124302	9124302	Chr0	3404384	3404437	Deletion	53	-	-	-	-
CG_Chr11	9655366	9655334	Chr0	18510233	18510381	Deletion	180	-	-	-	-
CG_Chr11	9715262	9715262	Chr11	439653	439713	Deletion	60	ClCG11G007480	No	Cla002054	No
CG_Chr11	9775285	9775285	Chr11	370880	370945	Deletion	65	-	-	-	-
CG_Chr11	10044808	10044808	Chr11	114276	114339	Deletion	63	-	-	-	-
CG_Chr11	10136794	10136794	Chr11	28284	28449	Deletion	165	ClCG11G007580	No	-	-
CG_Chr11	10746797	10746797	Chr11	2711523	2711587	Deletion	64	-	-	Cla011880	No
CG_Chr11	11628562	11628562	Chr11	3571946	3572111	Deletion	165	-	-	-	-
CG_Chr11	11769776	11769784	Chr11	3725034	3725161	Deletion	119	-	-	-	-
CG_Chr11	12141001	12141047	Chr11	4079421	4079631	Deletion	164	-	-	-	-
CG_Chr11	12322380	12322380	Chr11	4245894	4246062	Deletion	168	-	-	-	-
CG_Chr11	12683752	12683752	Chr11	4583554	4583627	Deletion	73	-	-	-	-
CG_Chr11	13315629	13315629	Chr11	5207155	5207231	Deletion	76	-	-	-	-
CG_Chr11	13871417	13871417	Chr11	5761537	5761589	Deletion	52	-	-	-	-
CG_Chr11	14265173	14265173	Chr0	19885368	19885430	Deletion	62	-	-	-	-
CG_Chr11	15320588	15320588	Chr11	7614275	7614362	Deletion	87	-	-	-	-
CG_Chr11	16222908	16222908	Chr11	6344676	6344735	Deletion	59	-	-	-	-
CG_Chr11	16338924	16338924	Chr11	6430837	6431079	Deletion	242	-	-	-	-
CG_Chr11	17887200	17887200	Chr11	7865955	7866106	Deletion	151	-	-	-	-
CG_Chr11	18961841	18961841	Chr11	10643244	10643347	Deletion	103	-	-	-	-
CG_Chr11	19228562	19228562	Chr11	10400736	10400799	Deletion	63	-	-	-	-
CG_Chr11	19354648	19354648	Chr11	10287261	10287330	Deletion	69	-	-	-	-
CG_Chr11	20110000	20110000	Chr11	9556616	9556716	Deletion	100	-	-	-	-
CG_Chr11	20353367	20353367	Chr11	9312227	9312518	Deletion	291	ClCG11G010550	No	-	-
CG_Chr11	20392978	20392978	Chr11	9273328	9273389	Deletion	61	-	-	-	-
CG_Chr11	20937448	20937556	Chr11	8731704	8732018	Deletion	206	-	-	-	-
CG_Chr11	21708859	21708878	Chr11	11175173	11175366	Deletion	174	-	-	-	-
CG_Chr11	22639865	22639865	Chr11	11979816	11979900	Deletion	84	ClCG11G011450	No	-	-
CG_Chr11	22640282	22640282	Chr11	11979308	11979400	Deletion	92	ClCG11G011450	No	-	-
CG_Chr11	23289450	23289450	Chr11	12596216	12596280	Deletion	64	-	-	-	-
CG_Chr11	23463335	23463335	Chr11	12755390	12755487	Deletion	97	-	-	-	-
CG_Chr11	23477000	23477000	Chr11	12743157	12743280	Deletion	123	-	-	-	-
CG_Chr11	23977645	23977645	Chr11	13212138	13212426	Deletion	288	-	-	Cla022783	No
CG_Chr11	24037746	24037746	Chr11	13295330	13295464	Deletion	134	-	-	-	-
CG_Chr11	24315593	24315593	Chr11	13541516	13541577	Deletion	61	-	-	-	-
CG_Chr11	24680301	24680301	Chr11	13840857	13841123	Deletion	266	-	-	-	-
CG_Chr11	25304105	25304105	Chr11	14562675	14562728	Deletion	53	-	-	-	-
CG_Chr11	25336320	25336320	Chr11	14532453	14533017	Deletion	564	ClCG11G012380	Yes	-	-
CG_Chr11	25536538	25536538	Chr11	14708951	14709040	Deletion	89	-	-	Cla022853	No
CG_Chr11	25594644	25594644	Chr11	14793291	14793586	Deletion	295	-	-	-	-
CG_Chr11	26380947	26380947	Chr11	15532102	15532155	Deletion	53	-	-	-	-
CG_Chr11	26561996	26561996	Chr11	15659129	15659187	Deletion	58	-	-	-	-
CG_Chr11	26681228	26681228	Chr11	15819432	15819485	Deletion	53	ClCG11G013450	No	-	-
CG_Chr11	27017455	27017455	Chr11	16215982	16216068	Deletion	86	-	-	Cla022987	No
CG_Chr11	27054034	27054034	Chr11	16181666	16181737	Deletion	71	-	-	-	-
CG_Chr11	27285876	27285914	Chr11	16412370	16412565	Deletion	157	-	-	-	-
CG_Chr11	28104784	28104788	Chr11	17233421	17233561	Deletion	136	ClCG11G014810	Yes	-	-
CG_Chr11	28428522	28428522	Chr11	17361423	17361490	Deletion	67	-	-	-	-
CG_Chr11	29911116	29911116	Chr11	18927150	18927213	Deletion	63	ClCG11G016630	Yes	-	-
CG_Chr11	29938068	29938092	Chr11	18900040	18900207	Deletion	143	-	-	-	-
CG_Chr11	29998055	29998059	Chr11	19007539	19007620	Deletion	77	ClCG11G016700	Yes	-	-
CG_Chr11	30203081	30203081	Chr11	19260839	19260920	Deletion	81	ClCG11G016920	Yes	-	-
CG_Chr11	31077735	31077740	Chr11	19961610	19961669	Deletion	54	-	-	-	-
CG_Chr11	31328041	31328041	Chr11	20086701	20086761	Deletion	60	-	-	-	-
CG_Chr11	31336058	31336058	Chr11	20079704	20079796	Deletion	92	-	-	-	-
CG_Chr11	31613891	31613909	Chr11	20482595	20482684	Deletion	71	ClCG11G018370	No	-	-
CG_Chr11	32057756	32057734	Chr11	21004126	21004582	Deletion	478	-	-	-	-
CG_Chr11	32079177	32079194	Chr11	21030194	21030312	Deletion	101	ClCG11G019070	No	-	-
CG_Chr00	56091	56087	Chr10	4023233	4023296	Deletion	67	-	-	-	-
CG_Chr00	95420	95424	Chr10	3997435	3997584	Deletion	145	-	-	-	-
CG_Chr00	151290	151293	Chr10	3944198	3944261	Deletion	60	-	-	-	-
CG_Chr00	285941	285940	Chr10	3834846	3835283	Deletion	438	-	-	-	-
CG_Chr00	414036	414037	Chr10	5236037	5236094	Deletion	56	-	-	-	-
CG_Chr00	415424	415423	Chr10	5234582	5234654	Deletion	73	-	-	-	-
CG_Chr00	416377	416378	Chr10	5233573	5233628	Deletion	54	-	-	-	-
CG_Chr00	419215	419211	Chr10	5230692	5230801	Deletion	113	-	-	-	-
CG_Chr00	502753	502758	Chr10	5154832	5156633	Deletion	1796	-	-	-	-
CG_Chr00	546644	546648	Chr10	5124096	5124166	Deletion	66	-	-	-	-
CG_Chr00	589801	589803	Chr10	5084778	5094199	Deletion	9419	-	-	Cla004414,Cla004415	Yes
CG_Chr00	1156852	1156766	Chr6	14572537	14573024	Deletion	573	-	-	-	-
CG_Chr00	1426662	1426662	Chr2	13593757	13593847	Deletion	90	-	-	-	-
CG_Chr00	2021037	2021037	Chr2	18997765	18997839	Deletion	74	-	-	Cla006891	Yes
CG_Chr00	2573860	2573864	Chr6	14606586	14606773	Deletion	183	-	-	-	-
CG_Chr00	2980435	2980403	Chr10	5044724	5044829	Deletion	137	-	-	-	-
CG_Chr00	3000146	3000148	Chr10	5025046	5025151	Deletion	103	-	-	-	-
CG_Chr00	3001960	3001959	Chr10	5023134	5023207	Deletion	74	-	-	-	-
CG_Chr00	3045177	3045174	Chr10	4987995	4988078	Deletion	86	-	-	-	-
CG_Chr00	3046426	3046431	Chr10	4985121	4986742	Deletion	1616	-	-	-	-
CG_Chr00	3616411	3616410	Chr10	4075638	4075787	Deletion	150	-	-	-	-
CG_Chr00	3616637	3616639	Chr10	4075325	4075412	Deletion	85	-	-	-	-
CG_Chr00	3730377	3730390	Chr4	22595208	22595288	Deletion	67	-	-	-	-
CG_Chr00	4150653	4150653	Chr6	17702711	17702772	Deletion	61	ClCG00G001290	No	-	-
CG_Chr00	4761261	4761201	Chr0	8271314	8271496	Deletion	242	-	-	-	-
CG_Chr00	5456827	5456826	Chr10	3757939	3757993	Deletion	55	-	-	-	-
CG_Chr00	5493141	5493186	Chr10	3796299	3796399	Deletion	55	-	-	-	-
CG_Chr00	5926514	5926429	Chr9	31658363	31659538	Deletion	1260	ClCG00G001920	No	-	-
CG_Chr00	7243557	7243550	Chr2	127392	127515	Deletion	130	-	-	-	-
CG_Chr00	7335790	7335790	Chr9	19729225	19729359	Deletion	134	-	-	-	-
CG_Chr00	8114713	8114713	Chr6	11243565	11244912	Deletion	1347	ClCG00G003170	Yes	-	-
CG_Chr00	9103740	9103737	Chr5	30618493	30618557	Deletion	67	ClCG00G003720	No	-	-
CG_Chr00	10964159	10964163	Chr6	16670375	16670459	Deletion	80	-	-	-	-
CG_Chr01	140665	140825	Chr1	32134	32134	Insertion	160	-	-	-	-
CG_Chr01	195307	197538	Chr1	83622	83622	Insertion	2231	-	-	-	-
CG_Chr01	308258	308759	Chr1	187017	187017	Insertion	501	-	-	-	-
CG_Chr01	367822	367883	Chr1	263778	263778	Insertion	61	-	-	-	-
CG_Chr01	665285	665632	Chr1	533818	533795	Insertion	370	-	-	-	-
CG_Chr01	2462003	2462246	Chr1	2253508	2253508	Insertion	243	-	-	-	-
CG_Chr01	2471858	2471908	Chr1	2261631	2261631	Insertion	50	-	-	-	-
CG_Chr01	2480307	2480550	Chr1	2270034	2270034	Insertion	243	ClCG01G002510	Yes	Cla011428	No
CG_Chr01	2564193	2564632	Chr1	2347483	2347483	Insertion	439	-	-	-	-
CG_Chr01	3072002	3072102	Chr1	2836753	2836753	Insertion	100	-	-	-	-
CG_Chr01	4173045	4173894	Chr1	3888043	3887994	Insertion	898	-	-	-	-
CG_Chr01	4694402	4694520	Chr1	5690278	5690278	Insertion	118	ClCG01G004420	No	-	-
CG_Chr01	4933857	4934038	Chr1	5505210	5505222	Insertion	169	-	-	-	-
CG_Chr01	5864485	5864604	Chr1	4479241	4479241	Insertion	119	-	-	-	-
CG_Chr01	6277098	6281128	Chr1	4854941	4854943	Insertion	4028	-	-	-	-
CG_Chr01	6394613	6394713	Chr1	5884931	5884931	Insertion	100	-	-	-	-
CG_Chr01	6422845	6423291	Chr1	5913073	5913275	Insertion	244	-	-	-	-
CG_Chr01	6607205	6607291	Chr1	6088543	6088543	Insertion	86	-	-	-	-
CG_Chr01	6862001	6862563	Chr1	6334069	6334069	Insertion	562	-	-	-	-
CG_Chr01	7015380	7015892	Chr1	6481578	6481578	Insertion	512	-	-	-	-
CG_Chr01	7053500	7053899	Chr1	6518735	6518688	Insertion	446	-	-	-	-
CG_Chr01	7091925	7091975	Chr1	6555787	6555787	Insertion	50	-	-	-	-
CG_Chr01	7123857	7123913	Chr1	6587380	6587380	Insertion	56	-	-	-	-
CG_Chr01	7291415	7291925	Chr1	6746502	6746502	Insertion	510	ClCG01G006450	No	-	-
CG_Chr01	7293800	7293883	Chr1	6748379	6748379	Insertion	83	ClCG01G006450	No	Cla003946	No
CG_Chr01	7867865	7868149	Chr1	7284172	7284162	Insertion	294	-	-	-	-
CG_Chr01	8196867	8196936	Chr1	7601855	7601855	Insertion	69	-	-	-	-
CG_Chr01	8295938	8296278	Chr1	7695972	7696092	Insertion	220	ClCG01G007230	Yes	Cla005865	Yes
CG_Chr01	8673045	8678413	Chr1	6792506	6792492	Insertion	5382	-	-	-	-
CG_Chr01	9021266	9023786	Chr1	8406822	8406822	Insertion	2520	-	-	-	-
CG_Chr01	9374360	9374452	Chr1	22197899	22197899	Insertion	92	-	-	-	-
CG_Chr01	11051105	11052873	Chr1	23828597	23828597	Insertion	1768	ClCG01G008970	No	Cla009176	No
CG_Chr01	11574446	11574731	Chr1	24304871	24304857	Insertion	299	-	-	-	-
CG_Chr01	12770645	12770991	Chr1	25896250	25896311	Insertion	285	-	-	-	-
CG_Chr01	12919967	12920132	Chr1	26044024	26044024	Insertion	165	-	-	-	-
CG_Chr01	14334486	14334733	Chr1	24399091	24399168	Insertion	170	-	-	-	-
CG_Chr01	14560783	14561169	Chr1	19008746	19008842	Insertion	290	-	-	-	-
CG_Chr01	14635698	14636141	Chr1	19079993	19080088	Insertion	348	-	-	-	-
CG_Chr01	14680828	14681461	Chr1	19123171	19123089	Insertion	715	-	-	-	-
CG_Chr01	15157469	15157546	Chr1	19585298	19585298	Insertion	77	-	-	-	-
CG_Chr01	15641397	15643743	Chr1	20036867	20036867	Insertion	2346	-	-	-	-
CG_Chr01	17311986	17314024	Chr1	18486156	18486203	Insertion	1991	-	-	-	-
CG_Chr01	18836419	18836837	Chr1	17047983	17048105	Insertion	296	-	-	-	-
CG_Chr01	20208374	20208932	Chr0	9378089	9378001	Insertion	646	-	-	-	-
CG_Chr01	20776978	20777655	Chr1	20802295	20802219	Insertion	753	-	-	-	-
CG_Chr01	21673093	21673345	Chr1	15443627	15443627	Insertion	252	-	-	-	-
CG_Chr01	21873383	21873442	Chr1	15627098	15627098	Insertion	59	-	-	-	-
CG_Chr01	22051245	22051534	Chr1	13383284	13383284	Insertion	289	-	-	-	-
CG_Chr01	22075315	22075534	Chr1	13404623	13404623	Insertion	219	-	-	-	-
CG_Chr01	22369423	22369495	Chr1	15774861	15774861	Insertion	72	-	-	-	-
CG_Chr01	22509370	22511804	Chr1	15865914	15865910	Insertion	2438	-	-	-	-
CG_Chr01	22610077	22610140	Chr1	15960728	15960728	Insertion	63	-	-	-	-
CG_Chr01	24609414	24609700	Chr1	14382901	14382903	Insertion	284	-	-	Cla003553	Yes
CG_Chr01	25467378	25467649	Chr1	11421987	11421987	Insertion	271	-	-	-	-
CG_Chr01	25535486	25535804	Chr1	11377175	11377187	Insertion	306	-	-	-	-
CG_Chr01	25681040	25681095	Chr1	11233297	11233297	Insertion	55	ClCG01G012810	No	-	-
CG_Chr01	25866827	25866911	Chr1	11062294	11062295	Insertion	83	ClCG01G012850	No	-	-
CG_Chr01	26117676	26128149	Chr1	10673273	10673273	Insertion	10473	ClCG01G012990,ClCG01G013000	Yes	-	-
CG_Chr01	26157504	26157917	Chr1	10702059	10702059	Insertion	413	-	-	-	-
CG_Chr01	26274570	26275226	Chr1	10805183	10805183	Insertion	656	-	-	-	-
CG_Chr01	26332123	26332173	Chr1	10856814	10856814	Insertion	50	-	-	-	-
CG_Chr01	26366715	26366766	Chr1	10886674	10886674	Insertion	51	-	-	-	-
CG_Chr01	26534127	26535108	Chr1	13178537	13178357	Insertion	1161	-	-	-	-
CG_Chr01	26597891	26598154	Chr1	13126246	13126239	Insertion	270	-	-	-	-
CG_Chr01	26903765	26903855	Chr1	12803797	12803796	Insertion	91	-	-	-	-
CG_Chr01	27021971	27022087	Chr1	12689679	12689682	Insertion	113	-	-	-	-
CG_Chr01	27094039	27094252	Chr1	12626900	12626900	Insertion	213	-	-	-	-
CG_Chr01	27498089	27498489	Chr1	12261510	12261403	Insertion	507	-	-	-	-
CG_Chr01	28161464	28161516	Chr1	11671650	11671650	Insertion	52	-	-	-	-
CG_Chr01	28380059	28380435	Chr1	10576337	10576368	Insertion	345	-	-	-	-
CG_Chr01	28498105	28498385	Chr1	10463285	10463329	Insertion	236	-	-	-	-
CG_Chr01	28509757	28512218	Chr1	10451959	10452027	Insertion	2393	-	-	-	-
CG_Chr01	28983579	28986308	Chr1	9990511	9990355	Insertion	2885	-	-	-	-
CG_Chr01	29246077	29246502	Chr1	9735625	9735497	Insertion	553	-	-	-	-
CG_Chr01	30150704	30153390	Chr1	8972684	8972684	Insertion	2686	-	-	-	-
CG_Chr01	30369651	30370051	Chr1	8667960	8668003	Insertion	357	-	-	Cla008493	No
CG_Chr01	30377300	30378055	Chr1	8660762	8660783	Insertion	734	-	-	-	-
CG_Chr01	30385764	30386477	Chr1	8653069	8653078	Insertion	704	-	-	-	-
CG_Chr01	30457082	30457372	Chr1	8585619	8585624	Insertion	285	-	-	-	-
CG_Chr01	30603180	30603614	Chr1	8445058	8444925	Insertion	567	-	-	-	-
CG_Chr01	31760924	31761013	Chr1	27178910	27178910	Insertion	89	-	-	-	-
CG_Chr01	31769066	31769538	Chr1	27185399	27185570	Insertion	301	-	-	-	-
CG_Chr01	31797271	31798138	Chr1	27211777	27211777	Insertion	867	-	-	-	-
CG_Chr01	32030998	32031520	Chr1	27436449	27436399	Insertion	572	-	-	-	-
CG_Chr01	32117890	32117955	Chr1	27520890	27520890	Insertion	65	-	-	-	-
CG_Chr01	32265496	32265566	Chr1	27657000	27657000	Insertion	70	-	-	-	-
CG_Chr01	32463918	32464412	Chr1	27842298	27842372	Insertion	420	ClCG01G017950	Yes	Cla014064	Yes
CG_Chr01	32523727	32524827	Chr1	27902588	27902563	Insertion	1125	-	-	-	-
CG_Chr01	32552946	32554220	Chr1	27928169	27928169	Insertion	1274	ClCG01G018050	Yes	-	-
CG_Chr01	32677140	32677203	Chr1	28040750	28040750	Insertion	63	-	-	-	-
CG_Chr01	32862444	32862536	Chr1	28219351	28219351	Insertion	92	-	-	-	-
CG_Chr01	33373383	33373551	Chr1	28711097	28711097	Insertion	168	-	-	-	-
CG_Chr01	33526629	33526979	Chr1	28857889	28857953	Insertion	286	-	-	-	-
CG_Chr01	33556277	33558666	Chr1	28887159	28887276	Insertion	2272	-	-	-	-
CG_Chr01	33683099	33683163	Chr1	29004254	29004254	Insertion	64	ClCG01G019340	No	-	-
CG_Chr01	33845893	33845972	Chr1	29162921	29162921	Insertion	79	-	-	-	-
CG_Chr01	34083567	34083753	Chr1	29381203	29381203	Insertion	186	-	-	-	-
CG_Chr01	34282573	34282624	Chr1	29572455	29572455	Insertion	51	-	-	-	-
CG_Chr01	34509025	34509095	Chr1	29793761	29793761	Insertion	70	ClCG01G020370	No	-	-
CG_Chr01	34645862	34645944	Chr1	29924341	29924341	Insertion	82	-	-	-	-
CG_Chr01	34646950	34650514	Chr1	29925347	29925347	Insertion	3564	-	-	-	-
CG_Chr01	35224637	35224989	Chr1	30473616	30473616	Insertion	352	-	-	-	-
CG_Chr01	35247459	35247526	Chr1	30492881	30492881	Insertion	67	-	-	-	-
CG_Chr01	35256463	35256664	Chr1	30501783	30501783	Insertion	201	-	-	-	-
CG_Chr01	35331174	35331336	Chr1	30570357	30570357	Insertion	162	-	-	-	-
CG_Chr01	35858524	35858926	Chr1	31067873	31067873	Insertion	402	-	-	-	-
CG_Chr01	35883584	35883635	Chr1	31089885	31089885	Insertion	51	-	-	-	-
CG_Chr01	35987519	35996703	Chr1	31192381	31192392	Insertion	9173	ClCG01G022450	Yes	-	-
CG_Chr01	36462047	36462097	Chr1	31626491	31626491	Insertion	50	-	-	-	-
CG_Chr01	36466562	36466644	Chr1	31630658	31630658	Insertion	82	ClCG01G023040	No	-	-
CG_Chr01	36468132	36468212	Chr1	31632067	31632067	Insertion	80	ClCG01G023040	No	Cla009623	No
CG_Chr01	36469066	36469148	Chr1	31632921	31632921	Insertion	82	ClCG01G023040	No	Cla009623	No
CG_Chr01	36470156	36470237	Chr1	31633900	31633900	Insertion	81	-	-	-	-
CG_Chr01	36470455	36470536	Chr1	31634118	31634118	Insertion	81	-	-	-	-
CG_Chr01	36471498	36471578	Chr1	31634998	31634998	Insertion	80	-	-	-	-
CG_Chr01	36471906	36471988	Chr1	31635326	31635326	Insertion	82	-	-	-	-
CG_Chr01	36472035	36472116	Chr1	31635373	31635373	Insertion	81	-	-	-	-
CG_Chr01	36682730	36682812	Chr1	31822411	31822411	Insertion	82	ClCG01G023320	No	Cla009649	No
CG_Chr01	36683133	36683215	Chr1	31822732	31822732	Insertion	82	ClCG01G023320	No	Cla009649	No
CG_Chr01	36791487	36791555	Chr1	31934051	31934051	Insertion	68	-	-	-	-
CG_Chr01	36900742	36901177	Chr1	32041343	32041457	Insertion	321	-	-	-	-
CG_Chr01	36977196	36977459	Chr1	32114271	32114162	Insertion	372	-	-	-	-
CG_Chr01	37215372	37216315	Chr1	32335516	32335516	Insertion	943	-	-	-	-
CG_Chr01	37313920	37314299	Chr1	32432093	32432093	Insertion	379	-	-	-	-
CG_Chr01	37354265	37356152	Chr1	32469325	32469455	Insertion	1757	ClCG01G024190	No	-	-
CG_Chr01	37707541	37707701	Chr1	32804768	32804768	Insertion	160	-	-	-	-
CG_Chr01	37714660	37714916	Chr1	32811010	32811010	Insertion	256	-	-	-	-
CG_Chr01	37748304	37748423	Chr1	32835209	32835209	Insertion	119	-	-	-	-
CG_Chr01	37803924	37804159	Chr1	32889444	32889444	Insertion	235	-	-	-	-
CG_Chr01	38173045	38173333	Chr1	33244146	33244146	Insertion	288	ClCG01G025080	No	Cla009821	No
CG_Chr01	38513532	38513621	Chr1	33564174	33564174	Insertion	89	ClCG01G025460	No	-	-
CG_Chr01	38571553	38571628	Chr1	33622185	33622181	Insertion	79	-	-	-	-
CG_Chr01	38880787	38881357	Chr1	33912193	33912193	Insertion	570	-	-	-	-
CG_Chr01	39064526	39067329	Chr1	34081954	34081870	Insertion	2887	-	-	-	-
CG_Chr02	4773	5341	Chr2	34413858	34413704	Insertion	722	-	-	-	-
CG_Chr02	217040	217569	Chr2	1865921	1865707	Insertion	743	-	-	-	-
CG_Chr02	373447	373868	Chr2	1714844	1714860	Insertion	405	-	-	-	-
CG_Chr02	393591	394074	Chr2	1695861	1695791	Insertion	553	-	-	-	-
CG_Chr02	1393895	1394286	Chr2	733254	733129	Insertion	516	-	-	-	-
CG_Chr02	1425902	1425959	Chr2	673114	673114	Insertion	57	-	-	Cla007728	No
CG_Chr02	1460508	1460565	Chr2	673114	673114	Insertion	57	ClCG02G001290	No	Cla007728	No
CG_Chr02	2320887	2320969	Chr2	2205810	2205810	Insertion	82	-	-	-	-
CG_Chr02	2323592	2323674	Chr2	2208206	2208206	Insertion	82	-	-	-	-
CG_Chr02	2345160	2346449	Chr2	2229438	2229438	Insertion	1289	-	-	-	-
CG_Chr02	2350736	2350817	Chr2	2233436	2233436	Insertion	81	-	-	-	-
CG_Chr02	2351767	2351849	Chr2	2234388	2234388	Insertion	82	-	-	-	-
CG_Chr02	2351943	2352025	Chr2	2234482	2234482	Insertion	82	-	-	-	-
CG_Chr02	2352670	2352748	Chr2	2235045	2235045	Insertion	78	-	-	-	-
CG_Chr02	2355078	2355160	Chr2	2237317	2237317	Insertion	82	-	-	-	-
CG_Chr02	2355320	2355406	Chr2	2237477	2237477	Insertion	86	-	-	-	-
CG_Chr02	2357427	2357506	Chr2	2239498	2239498	Insertion	79	ClCG02G002290	No	Cla015635	No
CG_Chr02	2378853	2378935	Chr2	2260033	2260033	Insertion	82	-	-	-	-
CG_Chr02	2379162	2379244	Chr2	2260260	2260260	Insertion	82	-	-	-	-
CG_Chr02	2379366	2379448	Chr2	2260382	2260382	Insertion	82	-	-	-	-
CG_Chr02	2579284	2579372	Chr2	2440122	2440122	Insertion	88	-	-	-	-
CG_Chr02	2686554	2686988	Chr2	2492098	2492037	Insertion	495	-	-	-	-
CG_Chr02	2970078	2970130	Chr2	2771499	2771499	Insertion	52	-	-	-	-
CG_Chr02	3108023	3108079	Chr2	2901870	2901870	Insertion	56	-	-	-	-
CG_Chr02	3268229	3268283	Chr2	3059170	3059170	Insertion	54	-	-	-	-
CG_Chr02	3269135	3269294	Chr2	3060022	3060022	Insertion	159	-	-	-	-
CG_Chr02	3600630	3600689	Chr2	3380716	3380716	Insertion	59	-	-	-	-
CG_Chr02	4171989	4172241	Chr2	3929093	3929093	Insertion	252	-	-	-	-
CG_Chr02	4599180	4599509	Chr2	4332710	4332710	Insertion	329	-	-	-	-
CG_Chr02	4833082	4834403	Chr2	4564313	4564313	Insertion	1321	-	-	-	-
CG_Chr02	5084060	5085248	Chr2	4804124	4804084	Insertion	1228	-	-	-	-
CG_Chr02	5533381	5533439	Chr2	5227171	5227171	Insertion	58	-	-	-	-
CG_Chr02	5545921	5546307	Chr2	5239659	5239659	Insertion	386	ClCG02G005150	No	-	-
CG_Chr02	5720770	5721011	Chr2	5407587	5407526	Insertion	302	-	-	-	-
CG_Chr02	6060012	6060528	Chr2	5737612	5737599	Insertion	529	ClCG02G005570	No	Cla015979	No
CG_Chr02	6662681	6662752	Chr2	6322462	6322462	Insertion	71	-	-	-	-
CG_Chr02	6929042	6929097	Chr2	6575718	6575718	Insertion	55	-	-	-	-
CG_Chr02	6992166	6992774	Chr2	6638854	6638854	Insertion	608	ClCG02G006220	Yes	Cla016039	No
CG_Chr02	7007294	7008039	Chr2	6651748	6651748	Insertion	745	-	-	-	-
CG_Chr02	7187009	7187431	Chr2	6825224	6825251	Insertion	395	-	-	-	-
CG_Chr02	7233342	7233861	Chr2	6869458	6869441	Insertion	536	-	-	-	-
CG_Chr02	7610289	7610679	Chr2	7225105	7225105	Insertion	390	ClCG02G006600	Yes	Cla016078	Yes
CG_Chr02	7666645	7666951	Chr2	7281078	7281053	Insertion	331	-	-	-	-
CG_Chr02	8315798	8356908	Chr2	8325425	8325423	Insertion	41112	ClCG02G007210	Yes	-	-
CG_Chr02	8354435	8356908	Chr2	8325314	8325423	Insertion	2364	-	-	-	-
CG_Chr02	8410384	8410449	Chr2	8377773	8377773	Insertion	65	-	-	-	-
CG_Chr02	8411589	8411864	Chr2	8378914	8378914	Insertion	275	-	-	-	-
CG_Chr02	8664887	8664990	Chr2	7726378	7726378	Insertion	103	-	-	-	-
CG_Chr02	8694800	8695571	Chr2	7755990	7756105	Insertion	656	ClCG02G007380	No	-	-
CG_Chr02	8783926	8798934	Chr2	7844059	7843959	Insertion	15108	-	-	-	-
CG_Chr02	8891721	8892036	Chr0	24250445	24250392	Insertion	368	-	-	-	-
CG_Chr02	8969709	8969804	Chr2	9972822	9972823	Insertion	94	-	-	-	-
CG_Chr02	9355032	9355446	Chr2	9603108	9603179	Insertion	343	-	-	-	-
CG_Chr02	9421668	9423135	Chr2	9539550	9539526	Insertion	1491	-	-	-	-
CG_Chr02	9737067	9737581	Chr2	9232957	9233040	Insertion	431	-	-	-	-
CG_Chr02	10074367	10074664	Chr2	8896022	8896064	Insertion	255	-	-	-	-
CG_Chr02	10263915	10264205	Chr2	8714219	8714204	Insertion	305	-	-	-	-
CG_Chr02	11356286	11358948	Chr2	11553002	11553003	Insertion	2661	-	-	-	-
CG_Chr02	11446635	11447047	Chr2	11466250	11466252	Insertion	410	-	-	-	-
CG_Chr02	11711605	11711689	Chr2	11217120	11217120	Insertion	84	-	-	-	-
CG_Chr02	12050520	12053868	Chr2	10888718	10888718	Insertion	3348	-	-	-	-
CG_Chr02	12185784	12206719	Chr2	10751199	10751200	Insertion	20934	ClCG02G008880	Yes	-	-
CG_Chr02	12287304	12287408	Chr2	10661249	10661249	Insertion	104	-	-	-	-
CG_Chr02	12876779	12877004	Chr2	10117113	10117113	Insertion	225	-	-	-	-
CG_Chr02	14285221	14286893	Chr0	5800713	5800713	Insertion	1672	-	-	-	-
CG_Chr02	14428612	14428922	Chr2	16227869	16227780	Insertion	399	-	-	-	-
CG_Chr02	14459244	14459643	Chr2	16248284	16248439	Insertion	244	-	-	-	-
CG_Chr02	14928110	14932234	Chr2	13078617	13078626	Insertion	4115	-	-	-	-
CG_Chr02	15017043	15031625	Chr2	13163536	13163513	Insertion	14605	-	-	-	-
CG_Chr02	15027918	15028016	Chr2	13174244	13174244	Insertion	98	-	-	-	-
CG_Chr02	15346210	15346252	Chr2	13704308	13704292	Insertion	58	-	-	-	-
CG_Chr02	16362148	16362530	Chr0	11907111	11907122	Insertion	371	-	-	-	-
CG_Chr02	16687826	16687933	Chr0	3835805	3835811	Insertion	101	-	-	-	-
CG_Chr02	16838838	16839296	Chr2	16036962	16036939	Insertion	481	ClCG02G010040	No	-	-
CG_Chr02	17000540	17000617	Chr2	15876550	15876552	Insertion	75	-	-	-	-
CG_Chr02	17021231	17021519	Chr2	15857024	15856988	Insertion	324	-	-	-	-
CG_Chr02	18612442	18612525	Chr2	17395116	17395116	Insertion	83	-	-	-	-
CG_Chr02	18613897	18613957	Chr2	17396488	17396488	Insertion	60	ClCG02G010270	No	-	-
CG_Chr02	18614811	18614893	Chr2	17397342	17397342	Insertion	82	ClCG02G010270	Yes	-	-
CG_Chr02	18615299	18615381	Chr2	17397747	17397747	Insertion	82	ClCG02G010270	No	-	-
CG_Chr02	18617166	18617248	Chr2	17399532	17399532	Insertion	82	-	-	-	-
CG_Chr02	18617815	18617897	Chr2	17400099	17400099	Insertion	82	-	-	-	-
CG_Chr02	19300106	19300426	Chr0	10989336	10989336	Insertion	320	-	-	-	-
CG_Chr02	19954832	19955041	Chr0	19524818	19524818	Insertion	209	-	-	-	-
CG_Chr02	20989545	20989950	Chr2	16584530	16584687	Insertion	248	-	-	-	-
CG_Chr02	21983251	21983425	Chr2	18340526	18340526	Insertion	174	-	-	-	-
CG_Chr02	22015199	22021979	Chr2	18372227	18372190	Insertion	6817	-	-	-	-
CG_Chr02	22079667	22079779	Chr2	18432021	18432021	Insertion	112	-	-	-	-
CG_Chr02	22209926	22210292	Chr2	18559814	18559905	Insertion	275	-	-	-	-
CG_Chr02	22299956	22300038	Chr2	18640995	18640995	Insertion	82	-	-	-	-
CG_Chr02	22336965	22337047	Chr2	19214393	19214393	Insertion	82	-	-	-	-
CG_Chr02	22338974	22339056	Chr2	19216098	19216098	Insertion	82	-	-	-	-
CG_Chr02	23174887	23174969	Chr2	17947891	17947891	Insertion	82	-	-	-	-
CG_Chr02	23175119	23175201	Chr2	17948041	17948041	Insertion	82	-	-	-	-
CG_Chr02	23176350	23176433	Chr2	17949190	17949190	Insertion	83	-	-	-	-
CG_Chr02	23176490	23176572	Chr2	17949247	17949247	Insertion	82	-	-	-	-
CG_Chr02	23176937	23177019	Chr2	17949612	17949612	Insertion	82	-	-	-	-
CG_Chr02	23177499	23177581	Chr2	17950092	17950092	Insertion	82	-	-	-	-
CG_Chr02	23178201	23178283	Chr2	17950712	17950712	Insertion	82	-	-	-	-
CG_Chr02	23178668	23178753	Chr2	17951097	17951097	Insertion	85	-	-	-	-
CG_Chr02	23179103	23179185	Chr2	17951447	17951447	Insertion	82	-	-	-	-
CG_Chr02	23179631	23179713	Chr2	17951893	17951893	Insertion	82	-	-	-	-
CG_Chr02	23182768	23182824	Chr2	17954952	17954952	Insertion	56	-	-	-	-
CG_Chr02	23731277	23731702	Chr2	20035608	20035458	Insertion	575	-	-	-	-
CG_Chr02	24113072	24113149	Chr2	20458882	20458882	Insertion	77	-	-	-	-
CG_Chr02	24187859	24187929	Chr2	20530104	20530104	Insertion	70	-	-	-	-
CG_Chr02	25045076	25045126	Chr2	21251602	21251602	Insertion	50	-	-	-	-
CG_Chr02	25493916	25494000	Chr2	21681728	21681728	Insertion	84	-	-	-	-
CG_Chr02	26169742	26170708	Chr2	22340005	22339982	Insertion	989	-	-	-	-
CG_Chr02	26170246	26170746	Chr2	22340020	22340020	Insertion	500	-	-	-	-
CG_Chr02	26331699	26332020	Chr2	22493508	22493563	Insertion	266	ClCG02G012690	No	Cla020195	No
CG_Chr02	26442545	26442641	Chr2	22603397	22603397	Insertion	96	-	-	-	-
CG_Chr02	26487558	26488018	Chr2	22649628	22649585	Insertion	503	-	-	-	-
CG_Chr02	26506101	26506164	Chr2	22668949	22668949	Insertion	63	-	-	-	-
CG_Chr02	26510552	26510640	Chr2	22673320	22673320	Insertion	88	-	-	-	-
CG_Chr02	27142451	27142534	Chr2	23263037	23263037	Insertion	83	-	-	-	-
CG_Chr02	27232065	27232189	Chr2	23349646	23349646	Insertion	124	-	-	-	-
CG_Chr02	27257365	27257546	Chr2	23372774	23372774	Insertion	181	-	-	-	-
CG_Chr02	27294827	27294899	Chr2	23407562	23407562	Insertion	72	-	-	-	-
CG_Chr02	27348335	27348612	Chr2	23460772	23460772	Insertion	277	-	-	-	-
CG_Chr02	27364354	27364414	Chr2	23476652	23476652	Insertion	60	-	-	-	-
CG_Chr02	27369325	27370030	Chr2	23481574	23481589	Insertion	690	-	-	-	-
CG_Chr02	27384892	27384953	Chr2	23494666	23494666	Insertion	61	-	-	-	-
CG_Chr02	27401219	27401703	Chr2	23511172	23511172	Insertion	484	-	-	-	-
CG_Chr02	27419429	27419484	Chr2	23528777	23528777	Insertion	55	-	-	-	-
CG_Chr02	27507499	27507549	Chr2	23622913	23622913	Insertion	50	-	-	-	-
CG_Chr02	27799294	27799392	Chr2	23901175	23901175	Insertion	98	-	-	-	-
CG_Chr02	27902588	27903062	Chr2	23998378	23998411	Insertion	441	-	-	-	-
CG_Chr02	28144350	28144460	Chr2	24231386	24231386	Insertion	110	-	-	-	-
CG_Chr02	28178570	28179645	Chr2	24263757	24263754	Insertion	1078	ClCG02G013990	Yes	-	-
CG_Chr02	28346949	28347244	Chr2	24415141	24415178	Insertion	258	-	-	-	-
CG_Chr02	28791926	28792169	Chr2	24841657	24841657	Insertion	243	-	-	-	-
CG_Chr02	28887183	28887243	Chr2	24933668	24933668	Insertion	60	-	-	-	-
CG_Chr02	29097803	29098352	Chr2	25129451	25129511	Insertion	489	-	-	-	-
CG_Chr02	29245169	29245433	Chr2	25265328	25265394	Insertion	198	-	-	-	-
CG_Chr02	29344406	29344488	Chr2	25365093	25365093	Insertion	82	-	-	-	-
CG_Chr02	29427591	29428186	Chr2	25432668	25432668	Insertion	595	-	-	-	-
CG_Chr02	29639078	29639134	Chr2	25636347	25636347	Insertion	56	ClCG02G015280	No	Cla019935	No
CG_Chr02	29912062	29912429	Chr2	25894042	25894182	Insertion	227	ClCG02G015610	No	Cla019910	No
CG_Chr02	29991744	29992757	Chr2	25961232	25961232	Insertion	1013	-	-	-	-
CG_Chr02	30246041	30248813	Chr2	26193925	26193925	Insertion	2772	-	-	-	-
CG_Chr02	30265481	30265576	Chr2	26210077	26210077	Insertion	95	-	-	-	-
CG_Chr02	30653826	30654149	Chr2	26600257	26600152	Insertion	428	-	-	-	-
CG_Chr02	30886396	30887429	Chr2	26819624	26819636	Insertion	1021	-	-	-	-
CG_Chr02	30892398	30892448	Chr2	26832467	26832467	Insertion	50	-	-	-	-
CG_Chr02	30971275	30973881	Chr2	26904484	26904540	Insertion	2550	-	-	-	-
CG_Chr02	31086176	31086241	Chr2	27018233	27018233	Insertion	65	-	-	-	-
CG_Chr02	31740887	31741133	Chr2	27625831	27625831	Insertion	246	-	-	-	-
CG_Chr02	31823398	31823638	Chr2	27705516	27705516	Insertion	240	ClCG02G017290	No	Cla013597	No
CG_Chr02	31920684	31920909	Chr2	27795536	27795505	Insertion	256	ClCG02G017430	No	Cla013582	No
CG_Chr02	32008546	32008625	Chr2	27879393	27879393	Insertion	79	-	-	-	-
CG_Chr02	32485742	32486010	Chr2	28331081	28331059	Insertion	290	-	-	-	-
CG_Chr02	32579067	32579427	Chr2	28418613	28418613	Insertion	360	-	-	-	-
CG_Chr02	32714425	32714696	Chr2	28549939	28550012	Insertion	198	ClCG02G018100	No	Cla013514	No
CG_Chr02	32774244	32774306	Chr2	28606458	28606458	Insertion	62	-	-	-	-
CG_Chr02	33028363	33028422	Chr2	28855200	28855200	Insertion	59	-	-	-	-
CG_Chr02	33123896	33123962	Chr2	28944054	28944054	Insertion	66	-	-	-	-
CG_Chr02	33366522	33366580	Chr2	29173907	29173907	Insertion	58	-	-	-	-
CG_Chr02	33370129	33370529	Chr2	29177471	29177451	Insertion	420	-	-	-	-
CG_Chr02	33539679	33541002	Chr2	29341553	29341645	Insertion	1231	ClCG02G018810	No	Cla013440	No
CG_Chr02	33757481	33757748	Chr2	29549633	29549633	Insertion	267	-	-	-	-
CG_Chr02	33790144	33790482	Chr2	29582364	29582364	Insertion	338	-	-	-	-
CG_Chr02	33815495	33815554	Chr2	29607428	29607428	Insertion	59	-	-	-	-
CG_Chr02	34566738	34566916	Chr2	30329124	30329124	Insertion	178	-	-	-	-
CG_Chr02	34714290	34714712	Chr2	30473433	30473433	Insertion	422	-	-	-	-
CG_Chr02	34798475	34798767	Chr2	30555180	30555180	Insertion	292	-	-	-	-
CG_Chr02	35146639	35146696	Chr2	30893603	30893603	Insertion	57	-	-	-	-
CG_Chr02	35458987	35459053	Chr2	31178419	31178419	Insertion	66	-	-	-	-
CG_Chr02	35459157	35459223	Chr2	31178523	31178523	Insertion	66	-	-	-	-
CG_Chr02	35658843	35658913	Chr2	31373809	31373809	Insertion	70	-	-	-	-
CG_Chr02	35915204	35915383	Chr2	31623025	31623025	Insertion	179	-	-	-	-
CG_Chr02	36717694	36717800	Chr2	32388699	32388699	Insertion	106	-	-	-	-
CG_Chr02	36758200	36758272	Chr2	32427948	32427948	Insertion	72	-	-	-	-
CG_Chr02	37330931	37330983	Chr2	32969326	32969326	Insertion	52	-	-	-	-
CG_Chr02	37459106	37459301	Chr2	33095842	33095842	Insertion	195	-	-	-	-
CG_Chr02	37514551	37514610	Chr2	33145700	33145700	Insertion	59	-	-	-	-
CG_Chr02	37578826	37579062	Chr2	33206140	33206140	Insertion	236	-	-	-	-
CG_Chr02	37677614	37680153	Chr2	33311311	33311420	Insertion	2430	ClCG02G023310,ClCG02G023320	Yes	-	-
CG_Chr02	37680402	37681262	Chr2	33313621	33313281	Insertion	1200	ClCG02G023310,ClCG02G023320	Yes	-	-
CG_Chr02	37779872	37780281	Chr2	33410604	33410635	Insertion	378	ClCG02G023410	Yes	-	-
CG_Chr02	37798750	37798824	Chr2	33429374	33429374	Insertion	74	-	-	-	-
CG_Chr02	38822059	38822398	Chr2	2047404	2047426	Insertion	317	-	-	-	-
CG_Chr03	16331	17014	Chr3	5510	5487	Insertion	706	-	-	-	-
CG_Chr03	54255	54617	Chr3	41633	41633	Insertion	362	-	-	-	-
CG_Chr03	523555	523605	Chr3	492337	492337	Insertion	50	-	-	-	-
CG_Chr03	530534	530593	Chr3	499350	499350	Insertion	59	-	-	-	-
CG_Chr03	683737	683801	Chr3	645836	645836	Insertion	64	-	-	-	-
CG_Chr03	801624	801682	Chr3	749277	749277	Insertion	58	ClCG03G000780	No	-	-
CG_Chr03	852804	852862	Chr3	799347	799347	Insertion	58	-	-	-	-
CG_Chr03	1316094	1316194	Chr3	1244687	1244687	Insertion	100	-	-	-	-
CG_Chr03	1316440	1316534	Chr3	1244933	1244933	Insertion	94	-	-	-	-
CG_Chr03	1474999	1475097	Chr3	1395948	1395948	Insertion	98	-	-	-	-
CG_Chr03	1503084	1503425	Chr3	1423498	1423498	Insertion	341	-	-	-	-
CG_Chr03	1909940	1910344	Chr3	1821090	1821153	Insertion	341	-	-	-	-
CG_Chr03	2305664	2305716	Chr3	2191575	2191575	Insertion	52	-	-	-	-
CG_Chr03	2416184	2418474	Chr3	2290612	2290768	Insertion	2134	-	-	-	-
CG_Chr03	2623527	2623923	Chr3	2489972	2489972	Insertion	396	-	-	-	-
CG_Chr03	2724128	2724186	Chr3	2590161	2590161	Insertion	58	ClCG03G002350	No	Cla005051	No
CG_Chr03	2834625	2834682	Chr3	2696903	2696903	Insertion	57	ClCG03G002440	No	Cla005060	No
CG_Chr03	2983159	2983575	Chr3	2847676	2847757	Insertion	335	-	-	-	-
CG_Chr03	3061340	3061398	Chr3	2922407	2922407	Insertion	58	-	-	-	-
CG_Chr03	3333524	3334324	Chr3	3188701	3188728	Insertion	773	ClCG03G002850	No	Cla005101	No
CG_Chr03	3464765	3465129	Chr3	3310100	3310137	Insertion	327	-	-	-	-
CG_Chr03	3484016	3484089	Chr3	3329039	3329044	Insertion	68	ClCG03G002980	No	Cla005113	No
CG_Chr03	3957619	3957678	Chr3	3728216	3728216	Insertion	59	-	-	-	-
CG_Chr03	4045734	4046275	Chr3	3814833	3814833	Insertion	541	-	-	-	-
CG_Chr03	4206283	4207239	Chr3	3967579	3967730	Insertion	805	-	-	-	-
CG_Chr03	4450128	4450707	Chr3	4198546	4198804	Insertion	321	-	-	-	-
CG_Chr03	4471300	4471473	Chr3	4219228	4219228	Insertion	173	-	-	-	-
CG_Chr03	4913992	4916556	Chr3	4629680	4629617	Insertion	2627	ClCG03G004590	No	-	-
CG_Chr03	5248222	5249426	Chr3	4953318	4953381	Insertion	1141	-	-	-	-
CG_Chr03	5421797	5422081	Chr3	5122055	5122055	Insertion	284	-	-	-	-
CG_Chr03	5432533	5432782	Chr3	5132615	5132615	Insertion	249	-	-	-	-
CG_Chr03	5468034	5468126	Chr3	5167774	5167774	Insertion	92	-	-	-	-
CG_Chr03	5703544	5703880	Chr3	5392613	5392613	Insertion	336	-	-	Cla019454	No
CG_Chr03	5729665	5729732	Chr3	5418101	5418107	Insertion	61	-	-	-	-
CG_Chr03	5926757	5926810	Chr3	5602873	5602873	Insertion	53	-	-	-	-
CG_Chr03	5955882	5956284	Chr3	5631584	5631584	Insertion	402	ClCG03G005720	Yes	Cla019477	Yes
CG_Chr03	6040243	6040394	Chr3	5714837	5714837	Insertion	151	-	-	-	-
CG_Chr03	6163784	6163865	Chr3	5829935	5829935	Insertion	81	-	-	-	-
CG_Chr03	6227509	6227568	Chr3	5891093	5891093	Insertion	59	-	-	-	-
CG_Chr03	7101121	7101240	Chr3	6730736	6730736	Insertion	119	-	-	-	-
CG_Chr03	7228542	7229991	Chr3	6855797	6855797	Insertion	1449	-	-	-	-
CG_Chr03	7280218	7280489	Chr3	6907318	6907280	Insertion	309	-	-	-	-
CG_Chr03	7330531	7330582	Chr3	6954820	6954820	Insertion	51	-	-	-	-
CG_Chr03	7337103	7337495	Chr3	6961308	6961308	Insertion	392	-	-	-	-
CG_Chr03	7385242	7385500	Chr3	7001389	7001389	Insertion	258	-	-	-	-
CG_Chr03	7397739	7397825	Chr3	7013630	7013630	Insertion	86	-	-	-	-
CG_Chr03	7464666	7464934	Chr3	7075762	7075762	Insertion	268	-	-	-	-
CG_Chr03	7562822	7562931	Chr3	7170150	7170150	Insertion	109	-	-	-	-
CG_Chr03	7932022	7932077	Chr3	7510740	7510740	Insertion	55	-	-	-	-
CG_Chr03	7962348	7962538	Chr3	7541029	7541029	Insertion	190	-	-	-	-
CG_Chr03	7969433	7969990	Chr3	7547897	7547930	Insertion	524	-	-	-	-
CG_Chr03	8085326	8087077	Chr3	7658963	7658963	Insertion	1751	-	-	-	-
CG_Chr03	8137457	8137516	Chr3	7707150	7707150	Insertion	59	-	-	-	-
CG_Chr03	8303520	8305332	Chr3	7864126	7864092	Insertion	1846	-	-	-	-
CG_Chr03	9059212	9059265	Chr3	8595003	8595003	Insertion	53	ClCG03G007980	No	Cla019693	No
CG_Chr03	9110091	9111842	Chr3	8643685	8643685	Insertion	1751	-	-	-	-
CG_Chr03	9219286	9219340	Chr3	8747640	8747640	Insertion	54	-	-	-	-
CG_Chr03	9863006	9863343	Chr3	9367533	9367462	Insertion	408	-	-	-	-
CG_Chr03	9920474	9921047	Chr3	9414421	9414421	Insertion	573	-	-	-	-
CG_Chr03	10023034	10023362	Chr3	9510915	9510983	Insertion	260	-	-	-	-
CG_Chr03	10622918	10623150	Chr3	10070440	10070440	Insertion	232	-	-	-	-
CG_Chr03	10767114	10768714	Chr3	10206437	10206437	Insertion	1600	-	-	-	-
CG_Chr03	11037652	11037726	Chr3	10472646	10472646	Insertion	74	-	-	-	-
CG_Chr03	11056906	11056965	Chr3	10491812	10491812	Insertion	59	-	-	-	-
CG_Chr03	11060865	11060921	Chr3	10495739	10495739	Insertion	56	-	-	-	-
CG_Chr03	11069669	11069772	Chr3	10504518	10504518	Insertion	103	-	-	-	-
CG_Chr03	11482626	11483994	Chr3	11991561	11991561	Insertion	1368	-	-	-	-
CG_Chr03	11894215	11900918	Chr3	11607233	11607279	Insertion	6657	-	-	-	-
CG_Chr03	12095339	12095452	Chr3	10809680	10809680	Insertion	113	-	-	-	-
CG_Chr03	12207542	12207616	Chr3	10921747	10921747	Insertion	74	-	-	-	-
CG_Chr03	12270795	12271218	Chr3	10982558	10982705	Insertion	276	-	-	-	-
CG_Chr03	12278546	12279026	Chr3	10990039	10990039	Insertion	480	-	-	-	-
CG_Chr03	12506959	12507689	Chr3	11207726	11207815	Insertion	641	-	-	-	-
CG_Chr03	12745872	12746209	Chr3	11431072	11431094	Insertion	315	-	-	-	-
CG_Chr03	13391989	13392875	Chr0	4847700	4847644	Insertion	942	-	-	Cla000451	Yes
CG_Chr03	14830335	14830833	Chr3	13223270	13223231	Insertion	537	-	-	-	-
CG_Chr03	15149289	15149352	Chr3	12926665	12926660	Insertion	68	-	-	-	-
CG_Chr03	15321930	15322217	Chr3	12775933	12775936	Insertion	284	-	-	-	-
CG_Chr03	15323781	15324583	Chr3	12774360	12774358	Insertion	804	-	-	-	-
CG_Chr03	15490370	15490759	Chr3	12611963	12612068	Insertion	284	-	-	-	-
CG_Chr03	15563581	15570108	Chr3	12540265	12540266	Insertion	6526	-	-	-	-
CG_Chr03	15572729	15573220	Chr3	12537656	12537658	Insertion	489	-	-	-	-
CG_Chr03	15629383	15629470	Chr3	12482345	12482347	Insertion	85	-	-	-	-
CG_Chr03	15694079	15694146	Chr3	12407590	12407590	Insertion	67	-	-	-	-
CG_Chr03	15725381	15725686	Chr3	12380741	12380823	Insertion	223	-	-	-	-
CG_Chr03	17417990	17418522	Chr3	14531792	14532042	Insertion	282	ClCG03G010200	Yes	-	-
CG_Chr03	17520045	17520368	Chr3	14618035	14618038	Insertion	320	-	-	-	-
CG_Chr03	18012874	18013549	Chr0	7105379	7105379	Insertion	675	-	-	-	-
CG_Chr03	18509049	18509833	Chr3	15022991	15023079	Insertion	696	-	-	-	-
CG_Chr03	18942538	18942604	Chr3	15444263	15444263	Insertion	66	-	-	-	-
CG_Chr03	19149457	19149717	Chr3	15645621	15645622	Insertion	259	ClCG03G010580	No	Cla009545	No
CG_Chr03	19160904	19161003	Chr3	15653653	15653653	Insertion	99	-	-	-	-
CG_Chr03	19577662	19577714	Chr3	16064663	16064663	Insertion	52	-	-	-	-
CG_Chr03	19620028	19620084	Chr3	16098805	16098805	Insertion	56	-	-	-	-
CG_Chr03	19666436	19666779	Chr3	16144187	16144187	Insertion	343	-	-	-	-
CG_Chr03	19699324	19700076	Chr3	16176281	16176281	Insertion	752	-	-	-	-
CG_Chr03	19744139	19744259	Chr3	16213289	16213289	Insertion	120	-	-	-	-
CG_Chr03	19808811	19809135	Chr3	16273939	16273939	Insertion	324	-	-	-	-
CG_Chr03	20163454	20174316	Chr3	11251712	11251684	Insertion	10890	-	-	-	-
CG_Chr03	21237900	21238174	Chr3	17626921	17626921	Insertion	274	-	-	-	-
CG_Chr03	21802854	21802931	Chr3	20795329	20795332	Insertion	74	-	-	-	-
CG_Chr03	21808048	21808132	Chr3	20790203	20790204	Insertion	83	-	-	-	-
CG_Chr03	22566448	22566775	Chr3	18499163	18499114	Insertion	376	-	-	-	-
CG_Chr03	22704324	22704518	Chr3	18366057	18366057	Insertion	194	-	-	-	-
CG_Chr03	22803008	22803406	Chr3	18269220	18269223	Insertion	395	-	-	-	-
CG_Chr03	23503134	23504376	Chr3	21842200	21842125	Insertion	1317	-	-	-	-
CG_Chr03	23574903	23574971	Chr3	21908060	21908060	Insertion	68	-	-	-	-
CG_Chr03	23641071	23641121	Chr3	21972991	21972991	Insertion	50	-	-	-	-
CG_Chr03	24346702	24346762	Chr3	18754842	18754842	Insertion	60	ClCG03G012150	Yes	-	-
CG_Chr03	24372984	24373379	Chr3	18780646	18780646	Insertion	395	-	-	-	-
CG_Chr03	24507614	24507688	Chr3	18901206	18901206	Insertion	74	-	-	-	-
CG_Chr03	24567014	24570454	Chr3	18953289	18953289	Insertion	3440	-	-	-	-
CG_Chr03	24830445	24830764	Chr3	19198146	19198146	Insertion	319	-	-	-	-
CG_Chr03	24929986	24930595	Chr3	19287539	19287539	Insertion	609	-	-	-	-
CG_Chr03	25211187	25211517	Chr3	19558730	19558719	Insertion	341	-	-	-	-
CG_Chr03	25353952	25354411	Chr3	19696381	19696538	Insertion	302	-	-	-	-
CG_Chr03	25959286	25959650	Chr3	20258810	20258896	Insertion	278	ClCG03G012680	No	-	-
CG_Chr03	26349466	26349807	Chr3	22239916	22239797	Insertion	460	-	-	-	-
CG_Chr03	26486593	26488249	Chr3	22369427	22369530	Insertion	1553	-	-	-	-
CG_Chr03	26650557	26650612	Chr3	22525639	22525639	Insertion	55	-	-	-	-
CG_Chr03	26888558	26889327	Chr3	22767957	22767957	Insertion	769	-	-	-	-
CG_Chr03	27264858	27265342	Chr3	23144002	23144017	Insertion	469	-	-	-	-
CG_Chr03	27314454	27314670	Chr3	23192687	23192687	Insertion	216	-	-	-	-
CG_Chr03	27325916	27326307	Chr3	23204327	23204327	Insertion	391	-	-	-	-
CG_Chr03	27569026	27569877	Chr3	23438086	23438187	Insertion	750	ClCG03G013410	Yes	-	-
CG_Chr03	27603045	27603102	Chr3	23469924	23469924	Insertion	57	-	-	-	-
CG_Chr03	27748404	27748460	Chr3	23611548	23611548	Insertion	56	-	-	-	-
CG_Chr03	27827070	27831206	Chr3	23693475	23693439	Insertion	4172	-	-	-	-
CG_Chr03	27843171	27843231	Chr3	23707492	23707492	Insertion	60	-	-	-	-
CG_Chr03	27848880	27849842	Chr3	23713151	23713151	Insertion	962	-	-	-	-
CG_Chr03	28543661	28543723	Chr3	24398693	24398693	Insertion	62	ClCG03G013900	No	Cla004767	No
CG_Chr03	28887305	28887454	Chr3	24720995	24720995	Insertion	149	-	-	-	-
CG_Chr03	28936009	28936087	Chr3	24768997	24768997	Insertion	78	-	-	-	-
CG_Chr03	29090919	29091311	Chr3	24918358	24918343	Insertion	407	ClCG03G014190	No	-	-
CG_Chr03	29123161	29123222	Chr3	24948982	24948982	Insertion	61	-	-	-	-
CG_Chr03	29151927	29155862	Chr3	24977550	24977555	Insertion	3930	ClCG03G014260	No	-	-
CG_Chr03	29260402	29260462	Chr3	25079512	25079512	Insertion	60	-	-	-	-
CG_Chr03	29262702	29262753	Chr3	25081765	25081765	Insertion	51	-	-	-	-
CG_Chr03	29550961	29551036	Chr3	25361535	25361535	Insertion	75	-	-	-	-
CG_Chr03	29731979	29732046	Chr3	25540311	25540311	Insertion	67	-	-	-	-
CG_Chr03	29806140	29806194	Chr3	25611854	25611854	Insertion	54	-	-	-	-
CG_Chr03	29839021	29839081	Chr3	25644581	25644581	Insertion	60	-	-	-	-
CG_Chr03	29839601	29839677	Chr3	25645099	25645099	Insertion	76	-	-	-	-
CG_Chr03	29841998	29842491	Chr3	25647411	25647411	Insertion	493	-	-	-	-
CG_Chr03	29848341	29848421	Chr3	25653256	25653256	Insertion	80	-	-	-	-
CG_Chr03	29849332	29849386	Chr3	25654166	25654166	Insertion	54	-	-	-	-
CG_Chr03	29850526	29853084	Chr3	25655308	25655436	Insertion	2430	-	-	-	-
CG_Chr03	30020822	30020875	Chr3	25828097	25828097	Insertion	53	-	-	-	-
CG_Chr03	30078253	30078533	Chr3	25883264	25883264	Insertion	280	-	-	-	-
CG_Chr03	30414989	30415349	Chr3	26214481	26214481	Insertion	360	ClCG03G015490	No	-	-
CG_Chr03	30416824	30417024	Chr3	26215956	26215956	Insertion	200	ClCG03G015490	No	-	-
CG_Chr03	30606892	30607140	Chr3	26397962	26397962	Insertion	248	-	-	-	-
CG_Chr03	30612974	30613252	Chr3	26404856	26404856	Insertion	278	-	-	-	-
CG_Chr03	30947553	30948046	Chr3	26717623	26717623	Insertion	493	-	-	-	-
CG_Chr03	31022516	31022568	Chr3	26786437	26786437	Insertion	52	-	-	-	-
CG_Chr03	31174351	31174401	Chr3	26928921	26928921	Insertion	50	-	-	-	-
CG_Chr03	31252885	31252943	Chr3	27004011	27004011	Insertion	58	-	-	-	-
CG_Chr03	31258906	31258977	Chr3	27009669	27009669	Insertion	71	-	-	-	-
CG_Chr03	31835501	31835595	Chr3	27560148	27560148	Insertion	94	ClCG03G016690	No	Cla011314	No
CG_Chr03	31856163	31856669	Chr3	27580725	27580725	Insertion	506	-	-	-	-
CG_Chr03	31871099	31871760	Chr3	27595153	27595153	Insertion	661	ClCG03G016720	No	Cla011318	No
CG_Chr03	31984795	31985021	Chr3	27703595	27703595	Insertion	226	-	-	-	-
CG_Chr03	32216005	32216288	Chr3	27926689	27926685	Insertion	287	-	-	-	-
CG_Chr03	32276327	32276390	Chr3	27985738	27985738	Insertion	63	-	-	-	-
CG_Chr03	32340824	32340902	Chr3	28047696	28047696	Insertion	78	ClCG03G017190	No	-	-
CG_Chr03	32700993	32701265	Chr3	28398738	28398706	Insertion	304	ClCG03G017610	No	Cla005172	No
CG_Chr03	32837811	32838014	Chr3	28531648	28531648	Insertion	203	-	-	-	-
CG_Chr03	32968183	32968732	Chr3	28647339	28647339	Insertion	549	ClCG03G017820	No	-	-
CG_Chr03	33099403	33099466	Chr3	28775749	28775749	Insertion	63	-	-	-	-
CG_Chr03	33106497	33106940	Chr3	28782808	28782983	Insertion	268	-	-	-	-
CG_Chr04	1120022	1120360	Chr4	3446906	3446911	Insertion	333	-	-	-	-
CG_Chr04	1123782	1126396	Chr0	18382529	18382461	Insertion	2682	-	-	-	-
CG_Chr04	1335541	1336963	Chr4	3260836	3260861	Insertion	1397	ClCG04G000380	No	Cla000737	No
CG_Chr04	3366270	3366626	Chr4	1575912	1575920	Insertion	348	-	-	-	-
CG_Chr04	4084629	4085283	Chr4	3556846	3556788	Insertion	712	-	-	-	-
CG_Chr04	5752197	5752571	Chr4	4607752	4607751	Insertion	375	-	-	-	-
CG_Chr04	6240930	6241056	Chr4	5071836	5071836	Insertion	126	-	-	-	-
CG_Chr04	6812166	6812616	Chr4	5616945	5616945	Insertion	450	-	-	-	-
CG_Chr04	7043690	7044291	Chr4	5842470	5842447	Insertion	624	ClCG04G002100	No	-	-
CG_Chr04	7242672	7243139	Chr4	6038918	6038812	Insertion	573	-	-	-	-
CG_Chr04	8742043	8742451	Chr4	7479465	7479355	Insertion	518	-	-	-	-
CG_Chr04	10007723	10009404	Chr4	9477395	9477686	Insertion	1390	-	-	-	-
CG_Chr04	10828680	10828989	Chr4	11978642	11978648	Insertion	303	-	-	-	-
CG_Chr04	11129402	11131630	Chr4	12871698	12871681	Insertion	2245	ClCG04G003000	Yes	-	-
CG_Chr04	12335024	12337193	Chr4	14055226	14055285	Insertion	2110	-	-	-	-
CG_Chr04	12658090	12658145	Chr4	11113847	11113847	Insertion	55	-	-	-	-
CG_Chr04	14111118	14111541	Chr4	10422534	10422581	Insertion	376	-	-	-	-
CG_Chr04	14174284	14174678	Chr4	10360171	10360028	Insertion	537	-	-	-	-
CG_Chr04	14973844	14974228	Chr4	14538373	14538403	Insertion	354	-	-	-	-
CG_Chr04	16676085	16677778	Chr4	12440926	12440887	Insertion	1732	-	-	-	-
CG_Chr04	17329686	17329753	Chr4	14563794	14563794	Insertion	67	-	-	-	-
CG_Chr04	18521042	18521499	Chr4	15351018	15350941	Insertion	534	-	-	-	-
CG_Chr04	18650184	18650259	Chr4	15475913	15475913	Insertion	75	-	-	-	-
CG_Chr04	18744637	18745065	Chr4	15568938	15568953	Insertion	413	-	-	-	-
CG_Chr04	18873357	18873444	Chr4	15693312	15693348	Insertion	51	-	-	-	-
CG_Chr04	19559090	19559762	Chr4	16370830	16370792	Insertion	710	-	-	-	-
CG_Chr04	20148983	20152876	Chr4	16923847	16923941	Insertion	3799	-	-	-	-
CG_Chr04	21362195	21362660	Chr4	18094164	18094386	Insertion	243	-	-	-	-
CG_Chr04	21995290	21995691	Chr4	18707541	18707674	Insertion	268	ClCG04G007040	No	Cla018107	No
CG_Chr04	22065224	22065727	Chr4	18772994	18772982	Insertion	515	-	-	-	-
CG_Chr04	22151414	22151533	Chr4	18857206	18857250	Insertion	75	-	-	-	-
CG_Chr04	22166738	22168108	Chr4	18872270	18872227	Insertion	1413	-	-	-	-
CG_Chr04	22180599	22181010	Chr4	18884329	18884312	Insertion	428	-	-	-	-
CG_Chr04	22526694	22527101	Chr4	19223580	19223555	Insertion	432	-	-	-	-
CG_Chr04	22763742	22764181	Chr4	19451025	19451107	Insertion	357	-	-	-	-
CG_Chr04	22946329	22948217	Chr4	19627032	19627040	Insertion	1880	-	-	-	-
CG_Chr04	23059189	23059345	Chr4	19734427	19734427	Insertion	156	-	-	-	-
CG_Chr04	23496707	23496771	Chr4	20155424	20155424	Insertion	64	-	-	-	-
CG_Chr04	23581272	23581539	Chr4	20237751	20237652	Insertion	366	-	-	-	-
CG_Chr04	23796887	23797205	Chr4	20445570	20445544	Insertion	344	-	-	-	-
CG_Chr04	24496256	24496653	Chr4	21132908	21132945	Insertion	360	ClCG04G009590	No	Cla018349	Yes
CG_Chr04	24604545	24604600	Chr4	21238042	21238042	Insertion	55	-	-	-	-
CG_Chr04	25139840	25140150	Chr4	21760676	21760670	Insertion	316	ClCG04G010210	No	Cla018413	No
CG_Chr04	25285577	25286061	Chr4	21893012	21893012	Insertion	484	-	-	-	-
CG_Chr04	25609600	25612068	Chr4	22202617	22202617	Insertion	2468	-	-	-	-
CG_Chr04	25643146	25644310	Chr4	22229356	22229356	Insertion	1164	-	-	-	-
CG_Chr04	26280047	26280115	Chr4	22865589	22865589	Insertion	68	-	-	-	-
CG_Chr04	26330322	26330377	Chr4	22915443	22915443	Insertion	55	-	-	-	-
CG_Chr04	26567629	26567870	Chr4	23138593	23138593	Insertion	241	-	-	-	-
CG_Chr04	27039229	27039308	Chr4	23607094	23607094	Insertion	79	-	-	-	-
CG_Chr04	27139170	27139427	Chr4	23703514	23703470	Insertion	301	-	-	-	-
CG_Chr04	27153174	27153342	Chr4	23713252	23713252	Insertion	168	-	-	-	-
CG_Chr04	27432552	27432800	Chr4	23971517	23971517	Insertion	248	-	-	-	-
CG_Chr05	15122	15638	Chr5	1995	2170	Insertion	341	-	-	-	-
CG_Chr05	135834	136166	Chr5	115548	115528	Insertion	352	-	-	-	-
CG_Chr05	858200	858352	Chr5	794118	794118	Insertion	152	-	-	-	-
CG_Chr05	866637	867077	Chr5	802431	802361	Insertion	510	ClCG05G000760	No	-	-
CG_Chr05	1067274	1067589	Chr5	994969	994932	Insertion	352	-	-	-	-
CG_Chr05	1872661	1873041	Chr5	1784602	1784502	Insertion	480	ClCG05G001980	No	Cla021280	No
CG_Chr05	2321560	2321715	Chr5	2214646	2214646	Insertion	155	ClCG05G002450	No	Cla021326	No
CG_Chr05	2419367	2419777	Chr5	2310172	2310245	Insertion	337	ClCG05G002580	No	Cla021339	No
CG_Chr05	2772570	2776003	Chr5	2649487	2649494	Insertion	3426	ClCG05G002890	Yes	Cla021375	No
CG_Chr05	2774811	2774893	Chr5	2648548	2648548	Insertion	82	ClCG05G002890	No	Cla021375	No
CG_Chr05	2775527	2775609	Chr5	2649182	2649182	Insertion	82	ClCG05G002890	No	Cla021375	No
CG_Chr05	2775899	2775981	Chr5	2649472	2649472	Insertion	82	ClCG05G002890	No	Cla021375	No
CG_Chr05	2778180	2778262	Chr5	2651671	2651671	Insertion	82	-	-	-	-
CG_Chr05	2949171	2949350	Chr5	2822775	2822775	Insertion	179	ClCG05G003070	No	-	-
CG_Chr05	3173161	3173480	Chr5	3041910	3041885	Insertion	344	ClCG05G003340	No	Cla021421	No
CG_Chr05	3264048	3264369	Chr5	3130989	3131079	Insertion	231	-	-	-	-
CG_Chr05	3318579	3320117	Chr5	3184922	3184884	Insertion	1576	-	-	-	-
CG_Chr05	3468482	3468583	Chr5	3327411	3327411	Insertion	101	-	-	-	-
CG_Chr05	3689474	3690938	Chr5	3540550	3540550	Insertion	1464	-	-	-	-
CG_Chr05	3843081	3843309	Chr5	3687330	3687330	Insertion	228	-	-	-	-
CG_Chr05	3909482	3909554	Chr5	3750051	3750051	Insertion	72	-	-	-	-
CG_Chr05	4042918	4042985	Chr5	3878639	3878639	Insertion	67	-	-	-	-
CG_Chr05	4264523	4266987	Chr5	4081801	4081863	Insertion	2402	-	-	-	-
CG_Chr05	4405325	4405384	Chr5	4203451	4203451	Insertion	59	-	-	-	-
CG_Chr05	4405461	4405544	Chr5	4203528	4203528	Insertion	83	-	-	-	-
CG_Chr05	4548480	4548641	Chr5	4345317	4345317	Insertion	161	-	-	-	-
CG_Chr05	4764332	4764586	Chr5	4551210	4551166	Insertion	298	-	-	-	-
CG_Chr05	4869303	4869363	Chr5	4655646	4655646	Insertion	60	-	-	-	-
CG_Chr05	5298144	5298474	Chr5	5080025	5080075	Insertion	280	ClCG05G005420	No	-	-
CG_Chr05	6275232	6275827	Chr5	6008319	6008592	Insertion	322	-	-	-	-
CG_Chr05	6595711	6595843	Chr5	6305118	6305118	Insertion	132	-	-	-	-
CG_Chr05	7060935	7061234	Chr5	6741952	6741945	Insertion	306	-	-	-	-
CG_Chr05	7091490	7093040	Chr5	6771976	6772014	Insertion	1512	-	-	-	-
CG_Chr05	7099411	7099761	Chr5	6779738	6779665	Insertion	423	-	-	-	-
CG_Chr05	7379662	7380242	Chr5	7052872	7053145	Insertion	307	ClCG05G007130	No	Cla021864	No
CG_Chr05	7573464	7573514	Chr5	7245715	7245715	Insertion	50	-	-	-	-
CG_Chr05	7585507	7585926	Chr5	7257412	7257560	Insertion	271	-	-	-	-
CG_Chr05	7596945	7598649	Chr5	7268552	7268552	Insertion	1704	-	-	-	-
CG_Chr05	7777489	7777718	Chr5	7444210	7444210	Insertion	229	ClCG05G007400	No	-	-
CG_Chr05	7787811	7788234	Chr5	7454324	7454372	Insertion	375	-	-	-	-
CG_Chr05	8021495	8021734	Chr5	7678397	7678425	Insertion	211	ClCG05G007580	No	-	-
CG_Chr05	8367920	8368182	Chr5	7997326	7997326	Insertion	262	-	-	-	-
CG_Chr05	8458421	8459152	Chr5	8073116	8073211	Insertion	636	-	-	-	-
CG_Chr05	8651046	8651099	Chr5	8251563	8251563	Insertion	53	-	-	-	-
CG_Chr05	8713057	8713189	Chr5	8313570	8313570	Insertion	132	-	-	-	-
CG_Chr05	8868411	8868542	Chr5	8461738	8461738	Insertion	131	-	-	-	-
CG_Chr05	8937010	8937066	Chr5	8521529	8521529	Insertion	56	-	-	-	-
CG_Chr05	9194579	9194649	Chr5	8753500	8753500	Insertion	70	-	-	-	-
CG_Chr05	9449332	9449490	Chr5	8984225	8984225	Insertion	158	-	-	-	-
CG_Chr05	9485914	9486021	Chr5	9016539	9016539	Insertion	107	ClCG05G008760	No	Cla004236	No
CG_Chr05	9694203	9694788	Chr5	9218675	9218675	Insertion	585	-	-	-	-
CG_Chr05	9708177	9708258	Chr5	9231589	9231589	Insertion	81	-	-	-	-
CG_Chr05	9919838	9920500	Chr5	9430747	9430701	Insertion	708	-	-	-	-
CG_Chr05	9952085	9952182	Chr5	9462518	9462518	Insertion	97	-	-	-	-
CG_Chr05	9974991	9975167	Chr5	9480661	9480661	Insertion	176	-	-	-	-
CG_Chr05	10012856	10014123	Chr5	9516889	9516889	Insertion	1267	-	-	-	-
CG_Chr05	10041540	10046134	Chr5	9542691	9542691	Insertion	4594	-	-	-	-
CG_Chr05	10169497	10170126	Chr5	9661612	9661612	Insertion	629	-	-	-	-
CG_Chr05	10439772	10440110	Chr5	9919424	9919424	Insertion	338	-	-	-	-
CG_Chr05	10658358	10658595	Chr5	10134384	10134384	Insertion	237	-	-	-	-
CG_Chr05	10698105	10698438	Chr5	10156237	10156278	Insertion	292	-	-	-	-
CG_Chr05	10709339	10709397	Chr5	10167161	10167161	Insertion	58	-	-	-	-
CG_Chr05	10719717	10719784	Chr5	10187035	10187035	Insertion	67	-	-	-	-
CG_Chr05	11034202	11034831	Chr5	10487653	10487633	Insertion	649	-	-	-	-
CG_Chr05	11281089	11281849	Chr5	10722758	10722758	Insertion	760	ClCG05G010200	Yes	-	-
CG_Chr05	11359154	11359286	Chr5	10799590	10799590	Insertion	132	-	-	-	-
CG_Chr05	11503358	11504771	Chr5	10939493	10939665	Insertion	1241	ClCG05G010380	No	Cla013109	Yes
CG_Chr05	11637848	11637919	Chr5	11062517	11062517	Insertion	71	-	-	-	-
CG_Chr05	11928835	11928922	Chr5	11344511	11344511	Insertion	87	-	-	-	-
CG_Chr05	12084722	12085513	Chr5	11496452	11496388	Insertion	855	ClCG05G010690	No	-	-
CG_Chr05	12368818	12374339	Chr5	13322764	13322766	Insertion	5519	-	-	-	-
CG_Chr05	12429990	12430303	Chr5	11828364	11828364	Insertion	313	-	-	-	-
CG_Chr05	12648484	12648572	Chr5	12031561	12031561	Insertion	88	-	-	-	-
CG_Chr05	12710974	12714293	Chr5	12091042	12091660	Insertion	2701	-	-	-	-
CG_Chr05	12832872	12833170	Chr5	12202317	12202226	Insertion	389	-	-	-	-
CG_Chr05	12949138	12949223	Chr5	12311040	12311040	Insertion	85	-	-	-	-
CG_Chr05	13018204	13018459	Chr5	12376003	12375942	Insertion	316	-	-	-	-
CG_Chr05	13467581	13467816	Chr5	12803838	12803838	Insertion	235	ClCG05G011380	No	-	-
CG_Chr05	13479956	13480414	Chr5	12815970	12815970	Insertion	458	-	-	-	-
CG_Chr05	13544158	13544460	Chr5	12874496	12874496	Insertion	302	-	-	-	-
CG_Chr05	13596289	13596390	Chr5	12922134	12922134	Insertion	101	-	-	-	-
CG_Chr05	13637727	13638033	Chr5	12960442	12960442	Insertion	306	-	-	-	-
CG_Chr05	13845188	13845761	Chr5	13162907	13162907	Insertion	573	-	-	-	-
CG_Chr05	13883736	13883814	Chr5	13197056	13197056	Insertion	78	-	-	-	-
CG_Chr05	13990670	13990848	Chr5	13296478	13296478	Insertion	178	-	-	-	-
CG_Chr05	14395542	14395635	Chr5	15233931	15233931	Insertion	93	-	-	-	-
CG_Chr05	14411220	14411542	Chr5	15244348	15244348	Insertion	322	-	-	-	-
CG_Chr05	14424618	14424708	Chr5	15256857	15256857	Insertion	90	-	-	-	-
CG_Chr05	14701522	14701596	Chr5	15526798	15526798	Insertion	74	-	-	-	-
CG_Chr05	14882914	14882990	Chr5	15703060	15703060	Insertion	76	-	-	-	-
CG_Chr05	14884499	14885180	Chr5	15704620	15704620	Insertion	681	-	-	-	-
CG_Chr05	14911873	14911942	Chr5	15729677	15729677	Insertion	69	-	-	-	-
CG_Chr05	15065642	15065887	Chr5	15873781	15873781	Insertion	245	-	-	-	-
CG_Chr05	15121673	15121767	Chr5	15926678	15926678	Insertion	94	-	-	-	-
CG_Chr05	15149197	15154940	Chr5	15954054	15954054	Insertion	5743	ClCG05G012060	No	-	-
CG_Chr05	15172046	15174546	Chr5	15970896	15971002	Insertion	2394	-	-	-	-
CG_Chr05	15668868	15668936	Chr5	16449774	16449774	Insertion	68	-	-	-	-
CG_Chr05	15776635	15776693	Chr5	16555858	16555858	Insertion	58	-	-	-	-
CG_Chr05	15876436	15877413	Chr5	16652777	16652777	Insertion	977	-	-	-	-
CG_Chr05	16232568	16232835	Chr5	13801396	13801429	Insertion	234	-	-	-	-
CG_Chr05	16315280	16315338	Chr5	13719364	13719367	Insertion	55	-	-	-	-
CG_Chr05	16548368	16548422	Chr0	24025973	24025973	Insertion	54	-	-	-	-
CG_Chr05	16552714	16552778	Chr0	24030224	24030224	Insertion	64	-	-	-	-
CG_Chr05	16593283	16593684	Chr0	16193520	16193520	Insertion	401	-	-	-	-
CG_Chr05	16715926	16716554	Chr0	5902183	5902140	Insertion	671	-	-	-	-
CG_Chr05	16882703	16883386	Chr5	14732584	14732590	Insertion	677	-	-	-	-
CG_Chr05	16939286	16940077	Chr5	14678600	14678586	Insertion	805	-	-	-	-
CG_Chr05	16992688	16993244	Chr5	14626051	14626118	Insertion	489	-	-	-	-
CG_Chr05	17063327	17063740	Chr5	14559855	14559790	Insertion	478	ClCG05G012620	No	-	-
CG_Chr05	17144045	17144434	Chr5	14476062	14476066	Insertion	385	-	-	-	-
CG_Chr05	17465626	17465681	Chr5	14159273	14159273	Insertion	55	-	-	-	-
CG_Chr05	17519773	17519847	Chr5	14104087	14104090	Insertion	71	-	-	-	-
CG_Chr05	18923652	18925573	Chr5	17316436	17316532	Insertion	1825	-	-	-	-
CG_Chr05	19028688	19034691	Chr5	17415119	17415295	Insertion	5827	-	-	-	-
CG_Chr05	19337142	19337192	Chr5	17718326	17718326	Insertion	50	-	-	-	-
CG_Chr05	19392849	19393120	Chr5	17773724	17773737	Insertion	258	-	-	-	-
CG_Chr05	19696813	19696865	Chr5	18069397	18069397	Insertion	52	-	-	-	-
CG_Chr05	19807847	19807906	Chr5	18173413	18173413	Insertion	59	-	-	-	-
CG_Chr05	19996537	19997543	Chr5	18355300	18355328	Insertion	978	-	-	-	-
CG_Chr05	20202564	20202947	Chr5	18537156	18537152	Insertion	387	-	-	-	-
CG_Chr05	20602504	20602561	Chr0	23061743	23061743	Insertion	57	-	-	-	-
CG_Chr05	22115495	22143027	Chr5	19437432	19437348	Insertion	27616	-	-	-	-
CG_Chr05	22293316	22293866	Chr5	19292296	19292333	Insertion	513	-	-	-	-
CG_Chr05	22332677	22332733	Chr5	19253175	19253175	Insertion	56	-	-	-	-
CG_Chr05	22426184	22426241	Chr5	19166302	19166308	Insertion	51	-	-	-	-
CG_Chr05	22537912	22537966	Chr5	18728565	18728565	Insertion	54	-	-	-	-
CG_Chr05	22568537	22577506	Chr5	18759483	18759483	Insertion	8969	-	-	-	-
CG_Chr05	22697163	22698938	Chr5	18870016	18870016	Insertion	1775	-	-	-	-
CG_Chr05	22813529	22813834	Chr5	18969705	18969587	Insertion	423	-	-	-	-
CG_Chr05	22894955	22895036	Chr5	19049504	19049504	Insertion	81	-	-	-	-
CG_Chr05	22946222	22948340	Chr5	19098418	19098517	Insertion	2019	-	-	-	-
CG_Chr05	24281787	24281984	Chr5	20370992	20370992	Insertion	197	-	-	-	-
CG_Chr05	24408568	24408633	Chr5	20497637	20497637	Insertion	65	-	-	-	-
CG_Chr05	24462016	24462258	Chr5	20544610	20544610	Insertion	242	-	-	-	-
CG_Chr05	24653909	24654239	Chr5	20722197	20722156	Insertion	371	-	-	-	-
CG_Chr05	24964022	24964113	Chr5	21015655	21015655	Insertion	91	-	-	-	-
CG_Chr05	25519815	25522947	Chr5	21530375	21530267	Insertion	3240	-	-	-	-
CG_Chr05	25622079	25622144	Chr5	21636547	21636547	Insertion	65	-	-	-	-
CG_Chr05	25802112	25802339	Chr5	21806265	21806273	Insertion	219	-	-	-	-
CG_Chr05	25836001	25836439	Chr5	21841619	21841697	Insertion	360	ClCG05G014870	No	Cla001719	Yes
CG_Chr05	26159066	26159131	Chr5	22151068	22151068	Insertion	65	-	-	-	-
CG_Chr05	26342851	26342915	Chr5	22325280	22325280	Insertion	64	-	-	-	-
CG_Chr05	26385504	26385871	Chr5	22367013	22367013	Insertion	367	-	-	-	-
CG_Chr05	27133872	27133940	Chr5	23065090	23065090	Insertion	68	ClCG05G015450	No	Cla007427	No
CG_Chr05	27600393	27600460	Chr5	23513626	23513626	Insertion	67	-	-	-	-
CG_Chr05	27739662	27739912	Chr5	23647419	23647419	Insertion	250	-	-	-	-
CG_Chr05	27861413	27861473	Chr5	23756178	23756178	Insertion	60	ClCG05G015900	No	Cla007466	No
CG_Chr05	27909142	27909365	Chr5	23802065	23802065	Insertion	223	-	-	-	-
CG_Chr05	28087157	28087216	Chr5	23932537	23932537	Insertion	59	-	-	-	-
CG_Chr05	28259728	28259778	Chr5	24097739	24097739	Insertion	50	-	-	-	-
CG_Chr05	28290512	28290569	Chr5	24124924	24124924	Insertion	57	-	-	-	-
CG_Chr05	28291507	28291631	Chr5	24125932	24125949	Insertion	107	-	-	-	-
CG_Chr05	28519136	28519196	Chr5	24340674	24340674	Insertion	60	-	-	-	-
CG_Chr05	28530109	28530626	Chr5	24351587	24351484	Insertion	620	-	-	-	-
CG_Chr05	29154620	29154972	Chr5	24953916	24953964	Insertion	304	-	-	-	-
CG_Chr05	29307241	29307359	Chr5	25110634	25110634	Insertion	118	ClCG05G017010	No	-	-
CG_Chr05	30092805	30093351	Chr5	25875289	25875244	Insertion	591	ClCG05G017690	No	-	-
CG_Chr05	30404755	30406550	Chr5	26186055	26186055	Insertion	1795	-	-	-	-
CG_Chr05	30542579	30542672	Chr5	26319969	26319969	Insertion	93	-	-	-	-
CG_Chr05	30696031	30696101	Chr5	26466822	26466822	Insertion	70	-	-	-	-
CG_Chr05	30756192	30756905	Chr5	26520703	26520752	Insertion	664	-	-	-	-
CG_Chr05	30855951	30856006	Chr5	26617330	26617330	Insertion	55	-	-	-	-
CG_Chr05	31161188	31161420	Chr5	26920897	26920897	Insertion	232	-	-	-	-
CG_Chr05	31422299	31422433	Chr5	27174873	27174873	Insertion	134	-	-	-	-
CG_Chr05	31473622	31473684	Chr5	27222341	27222341	Insertion	62	-	-	-	-
CG_Chr05	31698712	31698944	Chr5	27422319	27422319	Insertion	232	-	-	-	-
CG_Chr05	31714033	31714121	Chr5	27436372	27436372	Insertion	88	-	-	-	-
CG_Chr05	31756943	31757385	Chr5	27479390	27479445	Insertion	387	-	-	-	-
CG_Chr05	32443552	32443610	Chr5	28133710	28133710	Insertion	58	-	-	-	-
CG_Chr05	32613044	32613095	Chr5	28287354	28287354	Insertion	51	-	-	-	-
CG_Chr05	32972891	32972942	Chr5	28620345	28620345	Insertion	51	-	-	-	-
CG_Chr05	32997588	32998319	Chr5	28644550	28644515	Insertion	766	-	-	-	-
CG_Chr05	33040540	33041613	Chr5	28685846	28685846	Insertion	1073	-	-	-	-
CG_Chr05	33046165	33046241	Chr5	28690446	28690446	Insertion	76	ClCG05G021030	No	Cla020562	No
CG_Chr05	33177479	33184628	Chr5	28819864	28819864	Insertion	7149	ClCG05G021180	No	-	-
CG_Chr05	33412496	33412559	Chr5	29038396	29038396	Insertion	63	-	-	-	-
CG_Chr05	33439280	33439333	Chr5	29062738	29062738	Insertion	53	-	-	-	-
CG_Chr05	33519116	33520331	Chr5	29139931	29140026	Insertion	1120	-	-	-	-
CG_Chr05	33555940	33556327	Chr5	29174684	29174799	Insertion	272	-	-	-	-
CG_Chr05	34015089	34015220	Chr5	29613797	29613797	Insertion	131	-	-	-	-
CG_Chr05	34017373	34017458	Chr5	29615951	29615951	Insertion	85	ClCG05G022040	No	-	-
CG_Chr05	34162342	34162429	Chr5	29753836	29753836	Insertion	87	-	-	-	-
CG_Chr05	34386670	34386734	Chr5	29975424	29975424	Insertion	64	-	-	-	-
CG_Chr05	34399787	34399869	Chr5	29988377	29988377	Insertion	82	-	-	-	-
CG_Chr05	34465371	34465774	Chr5	30054006	30054006	Insertion	403	-	-	-	-
CG_Chr05	34663119	34663169	Chr5	30244686	30244686	Insertion	50	-	-	-	-
CG_Chr05	34929250	34929312	Chr5	30497352	30497352	Insertion	62	-	-	-	-
CG_Chr05	35114321	35114538	Chr5	30666416	30666416	Insertion	217	ClCG05G023270	No	Cla020344	No
CG_Chr05	35361019	35361386	Chr5	30901256	30901386	Insertion	237	-	-	-	-
CG_Chr05	35797868	35797921	Chr5	31300158	31300158	Insertion	53	-	-	-	-
CG_Chr05	35807122	35807358	Chr5	31309363	31309363	Insertion	236	-	-	-	-
CG_Chr05	35974831	35974881	Chr5	31471699	31471699	Insertion	50	-	-	-	-
CG_Chr05	35980172	35980232	Chr5	31475991	31475991	Insertion	60	-	-	-	-
CG_Chr05	36056337	36056714	Chr5	31545827	31545909	Insertion	295	-	-	-	-
CG_Chr05	36149592	36149790	Chr5	31632825	31632825	Insertion	198	-	-	-	-
CG_Chr05	36516843	36517173	Chr5	31986228	31986281	Insertion	277	-	-	-	-
CG_Chr05	36852916	36854189	Chr5	32308437	32308854	Insertion	856	-	-	-	-
CG_Chr05	36870158	36870653	Chr5	32324752	32324965	Insertion	282	-	-	-	-
CG_Chr05	36873362	36873508	Chr5	32327674	32327674	Insertion	146	-	-	-	-
CG_Chr05	36963756	36964474	Chr5	32415093	32415142	Insertion	669	-	-	-	-
CG_Chr05	37061907	37062375	Chr5	32510031	32510031	Insertion	468	ClCG05G025730	No	Cla010046	No
CG_Chr05	37324674	37324895	Chr5	32754162	32754162	Insertion	221	-	-	-	-
CG_Chr05	37805182	37805364	Chr5	33236794	33236777	Insertion	199	-	-	-	-
CG_Chr05	37973590	37973659	Chr5	33393308	33393308	Insertion	69	-	-	-	-
CG_Chr06	305572	306297	Chr6	286643	286635	Insertion	733	-	-	-	-
CG_Chr06	586952	589445	Chr6	558605	558593	Insertion	2505	-	-	-	-
CG_Chr06	770246	771726	Chr6	755025	755025	Insertion	1480	-	-	-	-
CG_Chr06	967234	967330	Chr6	905039	905011	Insertion	124	-	-	-	-
CG_Chr06	1639784	1641389	Chr6	1551855	1551817	Insertion	1643	ClCG06G001600	No	Cla007080	No
CG_Chr06	2040827	2042614	Chr6	1933258	1933200	Insertion	1845	-	-	-	-
CG_Chr06	2100158	2100444	Chr6	1992210	1992223	Insertion	273	-	-	-	-
CG_Chr06	2146075	2146526	Chr6	2039120	2039289	Insertion	282	-	-	Cla001508	No
CG_Chr06	2553198	2553599	Chr6	3941695	3941738	Insertion	358	-	-	-	-
CG_Chr06	2806801	2807547	Chr6	3702857	3702916	Insertion	687	-	-	-	-
CG_Chr06	3298102	3298162	Chr6	3229144	3229144	Insertion	60	-	-	-	-
CG_Chr06	3365243	3365325	Chr6	3170324	3170324	Insertion	82	-	-	-	-
CG_Chr06	3682805	3682882	Chr6	2867527	2867527	Insertion	77	-	-	-	-
CG_Chr06	3705589	3705946	Chr6	2846764	2846655	Insertion	466	-	-	-	-
CG_Chr06	3841354	3841416	Chr6	2721921	2721921	Insertion	62	-	-	-	-
CG_Chr06	3947198	3947365	Chr6	2617505	2617505	Insertion	167	-	-	-	-
CG_Chr06	4405579	4405655	Chr6	4196707	4196707	Insertion	76	-	-	-	-
CG_Chr06	5323076	5323417	Chr6	5047297	5047319	Insertion	319	ClCG06G004680	No	-	-
CG_Chr06	6512637	6514139	Chr6	6204845	6204814	Insertion	1533	-	-	-	-
CG_Chr06	6718890	6719217	Chr6	6395781	6395779	Insertion	329	-	-	-	-
CG_Chr06	6788993	6789136	Chr6	6465384	6465382	Insertion	145	-	-	-	-
CG_Chr06	7219500	7219847	Chr6	6878930	6878911	Insertion	366	-	-	-	-
CG_Chr06	7688759	7688960	Chr6	7324034	7324034	Insertion	201	ClCG06G006630	No	-	-
CG_Chr06	7929296	7937095	Chr6	7545251	7545243	Insertion	7807	-	-	-	-
CG_Chr06	8602359	8603362	Chr6	8183740	8183732	Insertion	1011	ClCG06G007120	Yes	Cla007600	No
CG_Chr06	8654525	8654889	Chr6	8231747	8231739	Insertion	372	-	-	Cla007602	Yes
CG_Chr06	8866478	8868552	Chr6	8427262	8427271	Insertion	2065	-	-	-	-
CG_Chr06	8937405	8937820	Chr6	8492115	8492074	Insertion	456	ClCG06G007310	Yes	Cla007624	Yes
CG_Chr06	9138419	9138679	Chr6	8693317	8693317	Insertion	260	-	-	-	-
CG_Chr06	9393426	9393707	Chr6	8937410	8937395	Insertion	296	-	-	-	-
CG_Chr06	9797770	9797890	Chr6	9312772	9312757	Insertion	135	-	-	-	-
CG_Chr06	10224579	10224931	Chr6	9723871	9723908	Insertion	315	-	-	-	-
CG_Chr06	10229445	10229605	Chr6	9728412	9728408	Insertion	164	ClCG06G007910	Yes	Cla010543	Yes
[truncated: 1,770 more rows]

## Sheet: S8
Supplementary Table 8. SVs between 'Charleston Gray' and '97103' overlapping with known QTLs
Known watermelon QTLsa	Charleston Gray			97103			SV in Charleston Gray	SV size (bp)	Gene overlapping with SV
									Charleston Gray		97103
	Chromosome	Start	End	Chromosome	Start	End			Gene ID	Coding region	Gene ID	Coding region
QBRX1	CG_Chr01	36390647	36389606	Chr1	31556600	31556593	Tandem contraction	1034	ClCG01G022910	No	-	-
QBRX1	CG_Chr01	36416011	36416040	Chr1	31578865	31579824	Deletion	930	-	-	-	-
QBRX1	CG_Chr01	36425700	36424637	Chr1	31589562	31589578	Tandem contraction	1079	ClCG01G022970	Yes	-	-
QBRX1	CG_Chr01	36462047	36462097	Chr1	31626491	31626491	Insertion	50	-	-	-	-
QBRX1	CG_Chr01	36466562	36466644	Chr1	31630658	31630658	Insertion	82	ClCG01G023040	No	-	-
QBRX1	CG_Chr01	36468132	36468212	Chr1	31632067	31632067	Insertion	80	ClCG01G023040	No	Cla009623	No
QBRX1	CG_Chr01	36469066	36469148	Chr1	31632921	31632921	Insertion	82	ClCG01G023040	No	Cla009623	No
QBRX1	CG_Chr01	36470156	36470237	Chr1	31633900	31633900	Insertion	81	-	-	-	-
QBRX1	CG_Chr01	36470455	36470536	Chr1	31634118	31634118	Insertion	81	-	-	-	-
QBRX1	CG_Chr01	36471498	36471578	Chr1	31634998	31634998	Insertion	80	-	-	-	-
QBRX1	CG_Chr01	36471906	36471988	Chr1	31635326	31635326	Insertion	82	-	-	-	-
QBRX1	CG_Chr01	36472035	36472116	Chr1	31635373	31635373	Insertion	81	-	-	-	-
QBRX1	CG_Chr01	36645842	36645842	Chr1	31787475	31787616	Deletion	141	-	-	-	-
QBRX1	CG_Chr01	36682730	36682812	Chr1	31822411	31822411	Insertion	82	ClCG01G023320	No	Cla009649	No
QBRX1	CG_Chr01	36683133	36683215	Chr1	31822732	31822732	Insertion	82	ClCG01G023320	No	Cla009649	No
QBRX1	CG_Chr01	36718951	36718951	Chr1	31865594	31865681	Deletion	87	-	-	-	-
QBRX1	CG_Chr01	36791487	36791555	Chr1	31934051	31934051	Insertion	68	-	-	-	-
QBRX1	CG_Chr01	36825506	36825506	Chr1	31967585	31967736	Deletion	151	-	-	-	-
QBRX1	CG_Chr01	36900742	36901177	Chr1	32041343	32041457	Insertion	321	-	-	-	-
QBRX1	CG_Chr01	36977196	36977459	Chr1	32114271	32114162	Insertion	372	-	-	-	-
QBRX1	CG_Chr01	37045051	37045051	Chr1	32177966	32178068	Deletion	102	-	-	-	-
QBRX1	CG_Chr01	37071010	37072173	Chr1	32204070	32204821	Repeat expansion	412	-	-	-	-
QBRX1	CG_Chr01	37215372	37216315	Chr1	32335516	32335516	Insertion	943	-	-	-	-
QBRX1	CG_Chr01	37231077	37231077	Chr1	32350266	32350465	Deletion	199	ClCG01G024040	No	-	-
QBRX1	CG_Chr01	37271427	37271427	Chr1	32389332	32389763	Deletion	431	-	-	-	-
QBRX1	CG_Chr01	37309011	37309011	Chr1	32426921	32427175	Deletion	254	ClCG01G024150	No	Cla009730	No
QBRX1	CG_Chr01	37313920	37314299	Chr1	32432093	32432093	Insertion	379	-	-	-	-
QBRX1	CG_Chr01	37354265	37356152	Chr1	32469325	32469455	Insertion	1757	ClCG01G024190	No	-	-
Qbrix2-1,Qfru2-1,Qsur2-1	CG_Chr02	2914986	2914986	Chr2	2717942	2718025	Deletion	83	ClCG02G002970	No	Cla015700	No
Qbrix2-1,Qfru2-1,Qsur2-1	CG_Chr02	2970078	2970130	Chr2	2771499	2771499	Insertion	52	-	-	-	-
Qbrix2-1,Qfru2-1,Qsur2-1	CG_Chr02	3108023	3108079	Chr2	2901870	2901870	Insertion	56	-	-	-	-
Qbrix2-1,Qfru2-1,Qsur2-1	CG_Chr02	3179692	3179692	Chr2	2970461	2970519	Deletion	58	-	-	-	-
Qbrix2-1,Qfru2-1,Qsur2-1	CG_Chr02	3268229	3268283	Chr2	3059170	3059170	Insertion	54	-	-	-	-
Qbrix2-1,Qfru2-1,Qsur2-1	CG_Chr02	3269135	3269294	Chr2	3060022	3060022	Insertion	159	-	-	-	-
Qbrix2-1,Qfru2-1,Qsur2-1	CG_Chr02	3271390	3271390	Chr2	3062091	3062522	Deletion	431	-	-	-	-
Qbrix2-1,Qfru2-1,Qsur2-1	CG_Chr02	3600630	3600689	Chr2	3380716	3380716	Insertion	59	-	-	-	-
Qbrix2-1,Qfru2-1,Qsur2-1	CG_Chr02	3722964	3722964	Chr2	3493222	3493354	Deletion	132	-	-	-	-
Qbrix2-1,Qfru2-1,Qsur2-1	CG_Chr02	3725037	3725037	Chr2	3493222	3493354	Deletion	132	-	-	-	-
Qbrix2-1,Qfru2-1,Qsur2-1	CG_Chr02	3754153	3754152	Chr2	3520633	3520723	Deletion	91	-	-	-	-
Qbrix2-1,Qfru2-1,Qsur2-1	CG_Chr02	4171989	4172241	Chr2	3929093	3929093	Insertion	252	-	-	-	-
Qbrix2-1,Qfru2-1,Qsur2-1	CG_Chr02	4203880	4203880	Chr2	3960590	3960686	Deletion	96	ClCG02G004130	No	-	-
Qbrix2-1,Qfru2-1,Qsur2-1	CG_Chr02	4599180	4599509	Chr2	4332710	4332710	Insertion	329	-	-	-	-
Qbrix2-1,Qfru2-1,Qsur2-1	CG_Chr02	4631151	4631127	Chr2	4362730	4362838	Deletion	132	-	-	-	-
Qbrix2-1,Qfru2-1,Qsur2-1	CG_Chr02	4833082	4834403	Chr2	4564313	4564313	Insertion	1321	-	-	-	-
Qbrix2-1,Qfru2-1,Qsur2-1	CG_Chr02	4841102	4841155	Chr2	4571003	4571226	Repeat contraction	170	-	-	-	-
Qbrix2-1,Qfru2-1,Qsur2-1	CG_Chr02	4973130	4973130	Chr2	4701858	4701960	Deletion	102	ClCG02G004780	No	Cla015907	No
Qbrix2-1,Qfru2-1,Qsur2-1	CG_Chr02	5067149	5067250	Chr2	4787109	4787287	Repeat contraction	77	-	-	-	-
Qbrix2-1,Qfru2-1,Qsur2-1	CG_Chr02	5084060	5085248	Chr2	4804124	4804084	Insertion	1228	-	-	-	-
Qbrix2-1,Qfru2-1,Qsur2-1	CG_Chr02	5166853	5166853	Chr2	4884841	4884911	Deletion	70	-	-	-	-
Qfwt2-1	CG_Chr02	13860859	13861250	Chr2	13885794	13886442	Repeat contraction	257	-	-	-	-
Qfwt2-1	CG_Chr02	14019024	14019024	Chr2	14038608	14038736	Deletion	128	ClCG02G009380	Yes	Cla001407	Yes
QBRX2-1,Qfl2-1,Qfwd2-1,Qfwt2-1	CG_Chr02	14428612	14428922	Chr2	16227869	16227780	Insertion	399	-	-	-	-
QBRX2-1,Qfl2-1,Qfwd2-1,Qfwt2-1	CG_Chr02	14459244	14459643	Chr2	16248284	16248439	Insertion	244	-	-	-	-
QBRX2-1,Qfl2-1,Qfwd2-1,Qfwt2-1	CG_Chr02	14467731	14467058	Chr2	16256589	16256590	Tandem contraction	674	-	-	-	-
QBRX2-1,Qfl2-1,Qfwd2-1,Qfwt2-1	CG_Chr02	14486041	14486361	Chr2	16275147	16275382	Repeat expansion	85	-	-	-	-
Qfwt2-1	CG_Chr02	15284907	15285098	Chr2	13352516	13352760	Repeat contraction	53	-	-	-	-
Qfwt2-1	CG_Chr02	15346210	15346252	Chr2	13704308	13704292	Insertion	58	-	-	-	-
Qfwt2-1	CG_Chr02	15412193	15412405	Chr2	13671555	13672414	Deletion	647	ClCG02G009780	No	-	-
Qfwt2-1	CG_Chr02	15453387	15453384	Chr2	13658775	13658822	Deletion	50	-	-	-	-
QBRX2-1,Qfl2-1,Qfwd2-1,Qfwt2-1	CG_Chr02	15481993	15481994	Chr2	15606384	15606549	Deletion	164	-	-	-	-
Qfwt2-1	CG_Chr02	15954865	15954865	Chr2	15077423	15077486	Deletion	63	ClCG02G009930	No	-	-
QBRX2-1,Qfl2-1,Qfwd2-1,Qfwt2-1	CG_Chr02	16838838	16839296	Chr2	16036962	16036939	Insertion	481	ClCG02G010040	No	-	-
QBRX2-1,Qfl2-1,Qfwd2-1,Qfwt2-1	CG_Chr02	17000540	17000617	Chr2	15876550	15876552	Insertion	75	-	-	-	-
QBRX2-1,Qfl2-1,Qfwd2-1,Qfwt2-1	CG_Chr02	17021231	17021519	Chr2	15857024	15856988	Insertion	324	-	-	-	-
QBRX2-1,Qfl2-1,Qfru2-3,Qfwd2-1,Qfwt2-1	CG_Chr02	18432312	18432518	Chr2	17118066	17118392	Repeat contraction	120	-	-	-	-
QBRX2-1,Qfl2-1,Qfru2-3,Qfwd2-1,Qfwt2-1	CG_Chr02	18602997	18604224	Chr2	17385898	17386982	Repeat expansion	143	-	-	-	-
QBRX2-1,Qfl2-1,Qfru2-3,Qfwd2-1,Qfwt2-1	CG_Chr02	18612442	18612525	Chr2	17395116	17395116	Insertion	83	-	-	-	-
QBRX2-1,Qfl2-1,Qfru2-3,Qfwd2-1,Qfwt2-1	CG_Chr02	18613897	18613957	Chr2	17396488	17396488	Insertion	60	ClCG02G010270	No	-	-
QBRX2-1,Qfl2-1,Qfru2-3,Qfwd2-1,Qfwt2-1	CG_Chr02	18614811	18614893	Chr2	17397342	17397342	Insertion	82	ClCG02G010270	Yes	-	-
QBRX2-1,Qfl2-1,Qfru2-3,Qfwd2-1,Qfwt2-1	CG_Chr02	18615299	18615381	Chr2	17397747	17397747	Insertion	82	ClCG02G010270	No	-	-
QBRX2-1,Qfl2-1,Qfru2-3,Qfwd2-1,Qfwt2-1	CG_Chr02	18617166	18617248	Chr2	17399532	17399532	Insertion	82	-	-	-	-
QBRX2-1,Qfl2-1,Qfru2-3,Qfwd2-1,Qfwt2-1	CG_Chr02	18617815	18617897	Chr2	17400099	17400099	Insertion	82	-	-	-	-
QBRX2-1,Qfl2-1,Qfru2-3,Qfwd2-1,Qfwt2-1	CG_Chr02	18662827	18662827	Chr2	17441676	17441742	Deletion	66	-	-	-	-
QBRX2-1,Qfl2-1,Qfru2-3,Qfwd2-1,Qfwt2-1	CG_Chr02	18688103	18688473	Chr2	17467796	17468029	Repeat expansion	137	-	-	-	-
QBRX2-1,Qfl2-1,Qfru2-3,Qfwd2-1,Qfwt2-1	CG_Chr02	18797629	18798176	Chr2	17575547	17576241	Repeat contraction	147	-	-	-	-
QBRX2-1,Qfl2-1,Qfru2-3,Qfwd2-1,Qfwt2-1	CG_Chr02	18846332	18846332	Chr2	17623014	17623147	Deletion	133	-	-	-	-
QBRX2-1,Qfl2-1,Qfwd2-1,Qfwt2-1	CG_Chr02	20750459	20748170	Chr2	16353338	16353339	Tandem contraction	2290	-	-	-	-
QBRX2-1,Qfl2-1,Qfwd2-1,Qfwt2-1	CG_Chr02	20799864	20800962	Chr2	16403607	16404915	Repeat contraction	210	ClCG02G010550	Yes	Cla002545	Yes
QBRX2-1,Qfl2-1,Qfwd2-1,Qfwt2-1	CG_Chr02	20878631	20878631	Chr2	16482619	16482743	Deletion	124	-	-	-	-
QBRX2-1,Qfl2-1,Qfwd2-1,Qfwt2-1	CG_Chr02	20895580	20894040	Chr2	16499303	16499303	Tandem contraction	1540	-	-	-	-
QBRX2-1,Qfl2-1,Qfwd2-1,Qfwt2-1	CG_Chr02	20989545	20989950	Chr2	16584530	16584687	Insertion	248	-	-	-	-
QBRX2-1,Qfl2-1,Qfwd2-1,Qfwt2-1	CG_Chr02	21027911	21028143	Chr2	16622393	16622573	Repeat expansion	52	-	-	-	-
QBRX2-1,Qfl2-1,Qfru2-3,Qfwd2-1,Qfwt2-1	CG_Chr02	21246916	21246862	Chr2	16831695	16831728	Tandem contraction	87	ClCG02G010630	No	-	-
QBRX2-1,Qfl2-1,Qfru2-3,Qfwd2-1,Qfwt2-1	CG_Chr02	21303734	21304394	Chr2	16883305	16883903	Repeat expansion	62	-	-	Cla002559	Yes
QBRX2-1,Qfl2-1,Qfru2-3,Qfwd2-1,Qfwt2-1	CG_Chr02	21983251	21983425	Chr2	18340526	18340526	Insertion	174	-	-	-	-
QBRX2-1,Qfl2-1,Qfru2-3,Qfwd2-1,Qfwt2-1	CG_Chr02	22015199	22021979	Chr2	18372227	18372190	Insertion	6817	-	-	-	-
QBRX2-1,Qfl2-1,Qfru2-3,Qfwd2-1,Qfwt2-1	CG_Chr02	22079667	22079779	Chr2	18432021	18432021	Insertion	112	-	-	-	-
QBRX2-1,Qfl2-1,Qfru2-3,Qfwd2-1,Qfwt2-1	CG_Chr02	22179193	22179446	Chr2	18530108	18530293	Repeat expansion	68	ClCG02G010860	No	-	-
QBRX2-1,Qfl2-1,Qfru2-3,Qfwd2-1,Qfwt2-1	CG_Chr02	22183085	22183327	Chr2	18533849	18534177	Repeat contraction	86	ClCG02G010860	No	-	-
QBRX2-1,Qfl2-1,Qfru2-3,Qfwd2-1,Qfwt2-1	CG_Chr02	22209926	22210292	Chr2	18559814	18559905	Insertion	275	-	-	-	-
QBRX2-1,Qfl2-1,Qfru2-3,Qfwd2-1,Qfwt2-1	CG_Chr02	22215711	22216323	Chr2	18565307	18565756	Repeat expansion	163	-	-	-	-
QBRX2-1,Qfl2-1,Qfru2-3,Qfwd2-1,Qfwt2-1	CG_Chr02	22299956	22300038	Chr2	18640995	18640995	Insertion	82	-	-	-	-
Qfwd2-1,Qfwt2-1	CG_Chr02	22336965	22337047	Chr2	19214393	19214393	Insertion	82	-	-	-	-
Qfwd2-1,Qfwt2-1	CG_Chr02	22338974	22339056	Chr2	19216098	19216098	Insertion	82	-	-	-	-
Qfwd2-1,Qfwt2-1	CG_Chr02	22488051	22486345	Chr2	19540077	19540078	Tandem contraction	1707	-	-	-	-
Qfwd2-1,Qfwt2-1	CG_Chr02	22571776	22572340	Chr2	19621659	19622165	Repeat expansion	58	-	-	-	-
Qfwd2-1,Qfwt2-1	CG_Chr02	22860871	22860869	Chr2	19882498	19884077	Deletion	1581	-	-	-	-
Qfwd2-1,Qfwt2-1	CG_Chr02	22876254	22874733	Chr2	19899119	19899120	Tandem contraction	1522	-	-	-	-
QBRX2-1,Qfl2-1,Qfru2-3,Qfwd2-1,Qfwt2-1	CG_Chr02	22967757	22968023	Chr2	17763130	17763477	Repeat contraction	81	-	-	-	-
QBRX2-1,Qfl2-1,Qfru2-3,Qfwd2-1,Qfwt2-1	CG_Chr02	23007828	23007915	Chr2	17800872	17801081	Repeat contraction	122	-	-	-	-
QBRX2-1,Qfl2-1,Qfru2-3,Qfwd2-1,Qfwt2-1	CG_Chr02	23174887	23174969	Chr2	17947891	17947891	Insertion	82	-	-	-	-
QBRX2-1,Qfl2-1,Qfru2-3,Qfwd2-1,Qfwt2-1	CG_Chr02	23175119	23175201	Chr2	17948041	17948041	Insertion	82	-	-	-	-
QBRX2-1,Qfl2-1,Qfru2-3,Qfwd2-1,Qfwt2-1	CG_Chr02	23176350	23176433	Chr2	17949190	17949190	Insertion	83	-	-	-	-
QBRX2-1,Qfl2-1,Qfru2-3,Qfwd2-1,Qfwt2-1	CG_Chr02	23176490	23176572	Chr2	17949247	17949247	Insertion	82	-	-	-	-
QBRX2-1,Qfl2-1,Qfru2-3,Qfwd2-1,Qfwt2-1	CG_Chr02	23176937	23177019	Chr2	17949612	17949612	Insertion	82	-	-	-	-
QBRX2-1,Qfl2-1,Qfru2-3,Qfwd2-1,Qfwt2-1	CG_Chr02	23177499	23177581	Chr2	17950092	17950092	Insertion	82	-	-	-	-
QBRX2-1,Qfl2-1,Qfru2-3,Qfwd2-1,Qfwt2-1	CG_Chr02	23178201	23178283	Chr2	17950712	17950712	Insertion	82	-	-	-	-
QBRX2-1,Qfl2-1,Qfru2-3,Qfwd2-1,Qfwt2-1	CG_Chr02	23178668	23178753	Chr2	17951097	17951097	Insertion	85	-	-	-	-
QBRX2-1,Qfl2-1,Qfru2-3,Qfwd2-1,Qfwt2-1	CG_Chr02	23179103	23179185	Chr2	17951447	17951447	Insertion	82	-	-	-	-
QBRX2-1,Qfl2-1,Qfru2-3,Qfwd2-1,Qfwt2-1	CG_Chr02	23179631	23179713	Chr2	17951893	17951893	Insertion	82	-	-	-	-
QBRX2-1,Qfl2-1,Qfru2-3,Qfwd2-1,Qfwt2-1	CG_Chr02	23182768	23182824	Chr2	17954952	17954952	Insertion	56	-	-	-	-
QBRX2-1,Qfl2-1,Qfru2-3,Qfwd2-1,Qfwt2-1	CG_Chr02	23243951	23244313	Chr2	17999185	17999678	Repeat contraction	131	-	-	-	-
QBRX2-1,Qfl2-1,Qfru2-3,Qfwd2-1,Qfwt2-1	CG_Chr02	23448954	23449111	Chr2	18174016	18174354	Repeat contraction	181	-	-	-	-
QBRX2-1,Qfl2-1,Qfru2-3,Qfwd2-1,Qfwt2-1	CG_Chr02	23460243	23459934	Chr2	18185286	18186505	Tandem contraction	1528	-	-	-	-
QBRX2-1,Qfl2-1,Qfru2-3,Qfwd2-1,Qfwt2-1	CG_Chr02	23482903	23483362	Chr2	18209558	18209932	Repeat expansion	85	-	-	-	-
Qfwd2-1,Qfwt2-1	CG_Chr02	23731277	23731702	Chr2	20035608	20035458	Insertion	575	-	-	-	-
Qfwd2-1,Qfwt2-1	CG_Chr02	23740730	23739810	Chr2	20026335	20026335	Tandem contraction	920	-	-	-	-
Qfwt2-1	CG_Chr02	24113072	24113149	Chr2	20458882	20458882	Insertion	77	-	-	-	-
Qfwt2-1	CG_Chr02	24187859	24187929	Chr2	20530104	20530104	Insertion	70	-	-	-	-
Qfwt2-1	CG_Chr02	24239633	24239873	Chr2	20580756	20580928	Repeat expansion	68	-	-	-	-
Qfwt2-1	CG_Chr02	24263941	24263939	Chr2	20604456	20602340	Tandem expansion	2114	-	-	-	-
Qfwt2-1	CG_Chr02	24310854	24311403	Chr2	20647837	20648289	Repeat expansion	97	-	-	-	-
Qfwt2-1	CG_Chr02	24566472	24566472	Chr2	20798862	20799118	Deletion	256	ClCG02G011630	No	-	-
Qfwt2-1	CG_Chr02	24576974	24577102	Chr2	20809473	20809683	Repeat contraction	82	-	-	-	-
Qfwt2-1	CG_Chr02	24757951	24757951	Chr2	20976157	20976686	Deletion	529	-	-	-	-
Qfwt2-1	CG_Chr02	25045076	25045126	Chr2	21251602	21251602	Insertion	50	-	-	-	-
Qfwt2-1	CG_Chr02	25109210	25109560	Chr2	21311545	21312084	Repeat contraction	189	-	-	-	-
Qfwt2-1	CG_Chr02	25211826	25211934	Chr2	21410899	21411208	Repeat contraction	201	-	-	-	-
Qfwt2-1	CG_Chr02	25215689	25216070	Chr2	21414766	21415091	Repeat expansion	56	-	-	-	-
Qfwt2-1	CG_Chr02	25493916	25494000	Chr2	21681728	21681728	Insertion	84	-	-	-	-
Qfwt2-1	CG_Chr02	25713371	25713369	Chr2	21896137	21896281	Deletion	146	-	-	-	-
Qfwt2-1	CG_Chr02	25838235	25838235	Chr2	22015857	22016225	Deletion	368	-	-	-	-
Qfwt2-1	CG_Chr02	25856386	25856548	Chr2	22034157	22034246	Repeat expansion	73	-	-	-	-
Qfwt2-1	CG_Chr02	26026406	26026406	Chr2	22197927	22198011	Deletion	84	-	-	-	-
Qfwt2-1	CG_Chr02	26089496	26090436	Chr2	22260444	22261053	Repeat expansion	331	-	-	-	-
Qfwt2-1	CG_Chr02	26159076	26159076	Chr2	22329411	22329469	Deletion	58	-	-	-	-
Qfwt2-1	CG_Chr02	26169742	26170708	Chr2	22340005	22339982	Insertion	989	-	-	-	-
Qfwt2-1	CG_Chr02	26170246	26170746	Chr2	22340020	22340020	Insertion	500	-	-	-	-
Qfwt2-1	CG_Chr02	26218687	26218687	Chr2	22382884	22382978	Deletion	94	ClCG02G012650	No	-	-
Qfwt2-1	CG_Chr02	26222784	26222784	Chr2	22387075	22387152	Deletion	77	-	-	-	-
Qfwt2-1	CG_Chr02	26331699	26332020	Chr2	22493508	22493563	Insertion	266	ClCG02G012690	No	Cla020195	No
Qfwt2-1	CG_Chr02	26419421	26419421	Chr2	22579561	22579627	Deletion	66	ClCG02G012750	No	-	-
Qfwt2-1	CG_Chr02	26442545	26442641	Chr2	22603397	22603397	Insertion	96	-	-	-	-
Qfwt2-1	CG_Chr02	26487472	26488272	Chr2	22649542	22650879	Repeat contraction	537	-	-	-	-
Qfwt2-1	CG_Chr02	26487558	26488018	Chr2	22649628	22649585	Insertion	503	-	-	-	-
Qfwt2-1	CG_Chr02	26506101	26506164	Chr2	22668949	22668949	Insertion	63	-	-	-	-
Qfwt2-1	CG_Chr02	26510552	26510640	Chr2	22673320	22673320	Insertion	88	-	-	-	-
Qfwt2-1	CG_Chr02	27075505	27075505	Chr2	23203916	23204014	Deletion	98	ClCG02G013230	No	-	-
Qfwt2-1	CG_Chr02	27142451	27142534	Chr2	23263037	23263037	Insertion	83	-	-	-	-
Qfwt2-1	CG_Chr02	27148140	27148140	Chr2	23268150	23268263	Deletion	113	-	-	-	-
Qfwt2-1	CG_Chr02	27232065	27232189	Chr2	23349646	23349646	Insertion	124	-	-	-	-
Qfwt2-1	CG_Chr02	27257365	27257546	Chr2	23372774	23372774	Insertion	181	-	-	-	-
Qfwt2-1	CG_Chr02	27294827	27294899	Chr2	23407562	23407562	Insertion	72	-	-	-	-
Qfwt2-1	CG_Chr02	27348335	27348612	Chr2	23460772	23460772	Insertion	277	-	-	-	-
Qbrix2-2,Qfru2-2,Qsur2-2	CG_Chr02	31216180	31216180	Chr2	27137577	27137661	Deletion	84	-	-	-	-
Q100swt2-1,Qbrix2-2,Qfl2-2,Qfru2-2,Qsop2,Qsur2-2	CG_Chr02	31740887	31741133	Chr2	27625831	27625831	Insertion	246	-	-	-	-
Q100swt2-1,Qbrix2-2,Qfl2-2,Qfru2-2,Qsop2,Qsur2-2	CG_Chr02	31823398	31823638	Chr2	27705516	27705516	Insertion	240	ClCG02G017290	No	Cla013597	No
Q100swt2-1,Qbrix2-2,Qfl2-2,Qfru2-2,Qsop2,Qsur2-2	CG_Chr02	31920684	31920909	Chr2	27795536	27795505	Insertion	256	ClCG02G017430	No	Cla013582	No
Q100swt2-1,Qbrix2-2,Qfl2-2,Qfru2-2,Qsop2,Qsur2-2	CG_Chr02	32008546	32008625	Chr2	27879393	27879393	Insertion	79	-	-	-	-
Q100swt2-1,Qbrix2-2,Qfl2-2,Qfru2-2,Qsop2,Qsur2-2	CG_Chr02	32220012	32220018	Chr2	28077693	28077185	Tandem expansion	514	-	-	-	-
Q100swt2-1,Q100swt2-2,QBRX2-2,Qbrix2-2,Qfl2-2,Qfru2-2,Qfwd2-2,Qfwt2-2,Qrth2-1,Qsop2,Qsur2-2,Qswd2	CG_Chr02	32485742	32486010	Chr2	28331081	28331059	Insertion	290	-	-	-	-
Q100swt2-1,Q100swt2-2,QBRX2-2,Qbrix2-2,Qfl2-2,Qfru2-2,Qfwd2-2,Qfwt2-2,Qrth2-1,Qsop2,Qsur2-2,Qswd2	CG_Chr02	32579067	32579427	Chr2	28418613	28418613	Insertion	360	-	-	-	-
Q100swt2-1,Q100swt2-2,QBRX2-2,Qbrix2-2,Qfl2-2,Qfru2-2,Qfwd2-2,Qfwt2-2,Qrth2-1,Qsop2,Qsur2-2,Qswd2	CG_Chr02	32714425	32714696	Chr2	28549939	28550012	Insertion	198	ClCG02G018100	No	Cla013514	No
Q100swt2-1,Q100swt2-2,QBRX2-2,Qbrix2-2,Qfl2-2,Qfru2-2,Qfwd2-2,Qfwt2-2,Qrth2-1,Qsop2,Qsur2-2,Qswd2	CG_Chr02	32760488	32760488	Chr2	28592445	28592702	Deletion	257	-	-	-	-
Q100swt2-1,Q100swt2-2,QBRX2-2,Qbrix2-2,Qfl2-2,Qfru2-2,Qfwd2-2,Qfwt2-2,Qrth2-1,Qsop2,Qsur2-2,Qswd2	CG_Chr02	32774244	32774306	Chr2	28606458	28606458	Insertion	62	-	-	-	-
Q100swt2-1,Q100swt2-2,QBRX2-2,Qbrix2-2,Qfl2-2,Qfru2-2,Qfwd2-2,Qfwt2-2,Qrth2-1,Qsop2,Qsur2-2,Qswd2	CG_Chr02	32995007	32995007	Chr2	28821754	28821843	Deletion	89	-	-	-	-
Q100swt2-2,QBRX2-2,Qbrix2-2,Qfl2-2,Qfru2-2,Qfwd2-2,Qfwt2-2,Qrth2-1,Qsop2,Qsur2-2,Qswd2	CG_Chr02	33028363	33028422	Chr2	28855200	28855200	Insertion	59	-	-	-	-
Q100swt2-2,QBRX2-2,Qbrix2-2,Qfl2-2,Qfru2-2,Qfwd2-2,Qfwt2-2,Qrth2-1,Qsop2,Qsur2-2,Qswd2	CG_Chr02	33095369	33095369	Chr2	28918082	28918171	Deletion	89	-	-	-	-
Q100swt2-2,QBRX2-2,Qbrix2-2,Qfl2-2,Qfru2-2,Qfwd2-2,Qfwt2-2,Qrth2-1,Qsop2,Qsur2-2,Qswd2	CG_Chr02	33123896	33123962	Chr2	28944054	28944054	Insertion	66	-	-	-	-
Q100swt2-2,QBRX2-2,Qbrix2-2,Qfl2-2,Qfru2-2,Qfwd2-2,Qfwt2-2,Qrth2-1,Qsop2,Qsur2-2,Qswd2	CG_Chr02	33252094	33252106	Chr2	29065095	29065357	Deletion	250	-	-	-	-
Q100swt2-2,QBRX2-2,Qbrix2-2,Qfl2-2,Qfru2-2,Qfwd2-2,Qfwt2-2,Qrth2-1,Qsop2,Qsur2-2,Qswd2	CG_Chr02	33366522	33366580	Chr2	29173907	29173907	Insertion	58	-	-	-	-
Q100swt2-2,QBRX2-2,Qbrix2-2,Qfl2-2,Qfru2-2,Qfwd2-2,Qfwt2-2,Qrth2-1,Qsop2,Qsur2-2,Qswd2	CG_Chr02	33370129	33370529	Chr2	29177471	29177451	Insertion	420	-	-	-	-
Q100swt2-2,QBRX2-2,Qbrix2-2,Qfl2-2,Qfru2-2,Qfwd2-2,Qfwt2-2,Qrth2-1,Qsop2,Qsur2-2,Qswd2	CG_Chr02	33423979	33422976	Chr2	29228771	29228771	Tandem contraction	1003	ClCG02G018660	Yes	Cla013456	Yes
Q100swt2-2,QBRX2-2,Qbrix2-2,Qfl2-2,Qfru2-2,Qfwd2-2,Qfwt2-2,Qrth2-1,Qsop2,Qsur2-2,Qswd2	CG_Chr02	33539679	33541002	Chr2	29341553	29341645	Insertion	1231	ClCG02G018810	No	Cla013440	No
Q100swt2-2,Qbrix2-2,Qfl2-2,Qfru2-2,Qfsi2,Qfwd2-2,Qfwt2-2,Qrth2-1,Qsop2,Qsur2-2,Qswd2	CG_Chr02	33757481	33757748	Chr2	29549633	29549633	Insertion	267	-	-	-	-
Q100swt2-2,Qbrix2-2,Qfl2-2,Qfru2-2,Qfsi2,Qfwd2-2,Qfwt2-2,Qrth2-1,Qsop2,Qsur2-2,Qswd2	CG_Chr02	33778633	33778633	Chr2	29570555	29570786	Deletion	231	-	-	-	-
Q100swt2-2,Qbrix2-2,Qfl2-2,Qfru2-2,Qfsi2,Qfwd2-2,Qfwt2-2,Qrth2-1,Qsop2,Qsur2-2,Qswd2	CG_Chr02	33790144	33790482	Chr2	29582364	29582364	Insertion	338	-	-	-	-
Q100swt2-2,Qbrix2-2,Qfl2-2,Qfru2-2,Qfsi2,Qfwd2-2,Qfwt2-2,Qrth2-1,Qsop2,Qsur2-2,Qswd2	CG_Chr02	33815495	33815554	Chr2	29607428	29607428	Insertion	59	-	-	-	-
Q100swt2-2,Qbrix2-2,Qfl2-2,Qfru2-2,Qfsi2,Qfwd2-2,Qfwt2-2,Qrth2-1,Qsl2,Qsur2-2,Qswd2	CG_Chr02	34108560	34108560	Chr2	29884142	29884319	Deletion	177	-	-	-	-
Q100swt2-2,Qbrix2-2,Qfl2-2,Qfru2-2,Qfsi2,Qfwd2-2,Qfwt2-2,Qrth2-1,Qsl2,Qsur2-2,Qswd2	CG_Chr02	34340447	34340447	Chr2	30110271	30111655	Deletion	1384	-	-	-	-
Q100swt2-2,Qbrix2-2,Qfl2-2,Qfru2-2,Qfsi2,Qfwd2-2,Qfwt2-2,Qrth2-1,Qsl2,Qsur2-2,Qswd2	CG_Chr02	34364535	34364535	Chr2	30134973	30135175	Deletion	202	-	-	-	-
Q100swt2-2,Qbrix2-2,Qfl2-2,Qfru2-2,Qfsi2,Qfwd2-2,Qfwt2-2,Qrth2-1,Qsl2,Qsur2-2,Qswd2	CG_Chr02	34383802	34383802	Chr2	30153029	30153102	Deletion	73	-	-	-	-
Q100swt2-2,Qbrix2-2,Qfl2-2,Qfru2-2,Qfsi2,Qfwd2-2,Qfwt2-2,Qrth2-1,Qsl2,Qsur2-2,Qswd2	CG_Chr02	34480690	34480690	Chr2	30244739	30244969	Deletion	230	ClCG02G019800	No	Cla013336	No
Q100swt2-2,Qbrix2-2,Qfl2-2,Qfru2-2,Qfsi2,Qfwd2-2,Qfwt2-2,Qsl2,Qsur2-2,Qswd2	CG_Chr02	34566738	34566916	Chr2	30329124	30329124	Insertion	178	-	-	-	-
Q100swt2-2,Qbrix2-2,Qfl2-2,Qfru2-2,Qfsi2,Qfwd2-2,Qfwt2-2,Qsl2,Qsur2-2,Qswd2	CG_Chr02	34632735	34633000	Chr2	30395175	30395230	Repeat expansion	210	-	-	-	-
Q100swt2-2,Qbrix2-2,Qfl2-2,Qfru2-2,Qfsi2,Qfwd2-2,Qfwt2-2,Qsl2,Qsur2-2,Qswd2	CG_Chr02	34678052	34678052	Chr2	30439913	30439988	Deletion	75	-	-	-	-
Q100swt2-2,Qbrix2-2,Qfl2-2,Qfru2-2,Qfsi2,Qfwd2-2,Qfwt2-2,Qsl2,Qsur2-2,Qswd2	CG_Chr02	34714290	34714712	Chr2	30473433	30473433	Insertion	422	-	-	-	-
Q100swt2-2,Qbrix2-2,Qfl2-2,Qfru2-2,Qfsi2,Qfwd2-2,Qfwt2-2,Qsl2,Qsur2-2,Qswd2	CG_Chr02	34798475	34798767	Chr2	30555180	30555180	Insertion	292	-	-	-	-
Q100swt2-2,Qbrix2-2,Qfl2-2,Qfru2-2,Qfsi2,Qfwd2-2,Qsl2,Qsur2-2,Qswd2	CG_Chr02	35113190	35113190	Chr2	30861912	30861980	Deletion	68	ClCG02G020630	No	Cla013265	No
Q100swt2-2,Qbrix2-2,Qfl2-2,Qfru2-2,Qfsi2,Qfwd2-2,Qsl2,Qsur2-2,Qswd2	CG_Chr02	35113301	35113269	Chr2	30862091	30862180	Deletion	121	ClCG02G020630	No	Cla013265	No
Q100swt2-2,Qbrix2-2,Qfl2-2,Qfru2-2,Qfsi2,Qfwd2-2,Qsl2,Qsur2-2,Qswd2	CG_Chr02	35146639	35146696	Chr2	30893603	30893603	Insertion	57	-	-	-	-
Q100swt2-2,Qfsi2,Qsl2,Qswd2	CG_Chr02	35425242	35425242	Chr2	31144978	31145045	Deletion	67	-	-	-	-
Q100swt2-2,Qfsi2,Qsl2,Qswd2	CG_Chr02	35458987	35459053	Chr2	31178419	31178419	Insertion	66	-	-	-	-
Q100swt2-2,Qfsi2,Qsl2,Qswd2	CG_Chr02	35459157	35459223	Chr2	31178523	31178523	Insertion	66	-	-	-	-
Q100swt2-2,Qfsi2,Qsl2,Qswd2	CG_Chr02	35557401	35557333	Chr2	31275087	31277171	Deletion	2152	-	-	-	-
Q100swt2-2,Qfsi2,Qsl2,Qswd2	CG_Chr02	35639174	35639174	Chr2	31356612	31356676	Deletion	64	-	-	-	-
Q100swt2-2,Qfsi2,Qsl2,Qswd2	CG_Chr02	35658843	35658913	Chr2	31373809	31373809	Insertion	70	-	-	-	-
Q100swt2-2,Qfsi2,Qsl2,Qswd2	CG_Chr02	35762241	35762241	Chr2	31472291	31472419	Deletion	128	-	-	-	-
Q100swt2-2,Qfsi2,Qsl2,Qswd2	CG_Chr02	35837326	35837326	Chr2	31546851	31546907	Deletion	56	-	-	Cla008727	No
Q100swt2-2,Qfsi2,Qsl2,Qswd2	CG_Chr02	35915204	35915383	Chr2	31623025	31623025	Insertion	179	-	-	-	-
Q100swt2-2,Qfsi2,Qsl2,Qswd2	CG_Chr02	35957772	35957772	Chr2	31663551	31663613	Deletion	62	-	-	-	-
Qsl3	CG_Chr03	5421797	5422081	Chr3	5122055	5122055	Insertion	284	-	-	-	-
Qsl3	CG_Chr03	5432533	5432782	Chr3	5132615	5132615	Insertion	249	-	-	-	-
Qsl3	CG_Chr03	5468034	5468126	Chr3	5167774	5167774	Insertion	92	-	-	-	-
Qsl3	CG_Chr03	5506779	5507727	Chr3	5206374	5207424	Repeat contraction	102	-	-	-	-
Qsl3	CG_Chr03	5662357	5662355	Chr3	5357176	5356182	Tandem expansion	992	-	-	-	-
Qsl3	CG_Chr03	5703544	5703880	Chr3	5392613	5392613	Insertion	336	-	-	Cla019454	No
Qsl3	CG_Chr03	5729665	5729732	Chr3	5418101	5418107	Insertion	61	-	-	-	-
Qsl3	CG_Chr03	5823305	5823449	Chr3	5506003	5506073	Repeat expansion	74	-	-	-	-
Qsl3	CG_Chr03	5836447	5836445	Chr3	5518469	5518517	Deletion	50	-	-	-	-
Qsl3	CG_Chr03	5836447	5836752	Chr3	5518469	5518545	Repeat expansion	229	-	-	-	-
Qsl3	CG_Chr03	5864607	5864607	Chr3	5546361	5546486	Deletion	125	-	-	-	-
Qsl3	CG_Chr03	5926757	5926810	Chr3	5602873	5602873	Insertion	53	-	-	-	-
Qsl3	CG_Chr03	5955882	5956284	Chr3	5631584	5631584	Insertion	402	ClCG03G005720	Yes	Cla019477	Yes
Qsl3	CG_Chr03	6040243	6040394	Chr3	5714837	5714837	Insertion	151	-	-	-	-
Qsl3	CG_Chr03	6163784	6163865	Chr3	5829935	5829935	Insertion	81	-	-	-	-
Qsl3	CG_Chr03	6227509	6227568	Chr3	5891093	5891093	Insertion	59	-	-	-	-
Qsl3	CG_Chr03	6512732	6511273	Chr3	6162735	6162736	Tandem contraction	1460	ClCG03G006190	No	Cla019514	No
Qsl3	CG_Chr03	6608821	6609218	Chr3	6258992	6260090	Repeat contraction	701	-	-	-	-
Qsl3	CG_Chr03	6644852	6643828	Chr3	6295428	6295428	Tandem contraction	1024	-	-	-	-
Qsl3	CG_Chr03	6674513	6674513	Chr3	6322696	6322755	Deletion	59	-	-	-	-
Qsl3	CG_Chr03	6865699	6864516	Chr3	6504576	6504577	Tandem contraction	1184	-	-	-	-
Qsl3	CG_Chr03	7043601	7044007	Chr3	6675453	6675798	Repeat expansion	61	-	-	-	-
Qsl3	CG_Chr03	7101121	7101240	Chr3	6730736	6730736	Insertion	119	-	-	-	-
Qsl3	CG_Chr03	7228542	7229991	Chr3	6855797	6855797	Insertion	1449	-	-	-	-
Qsl3	CG_Chr03	7280218	7280489	Chr3	6907318	6907280	Insertion	309	-	-	-	-
Qsl3	CG_Chr03	7330531	7330582	Chr3	6954820	6954820	Insertion	51	-	-	-	-
Qsl3	CG_Chr03	7337103	7337495	Chr3	6961308	6961308	Insertion	392	-	-	-	-
Qsl3	CG_Chr03	7355409	7355409	Chr3	6975853	6975915	Deletion	62	-	-	-	-
Qsl3	CG_Chr03	7385242	7385500	Chr3	7001389	7001389	Insertion	258	-	-	-	-
Qsl3	CG_Chr03	7397739	7397825	Chr3	7013630	7013630	Insertion	86	-	-	-	-
Qsl3	CG_Chr03	7414399	7415298	Chr3	7030161	7031123	Repeat contraction	63	-	-	-	-
Qsl3	CG_Chr03	7464666	7464934	Chr3	7075762	7075762	Insertion	268	-	-	-	-
Qsl3	CG_Chr03	7562822	7562931	Chr3	7170150	7170150	Insertion	109	-	-	-	-
Qsl3	CG_Chr03	7618576	7618576	Chr3	7215171	7215758	Deletion	587	-	-	-	-
Qsl3	CG_Chr03	7623536	7623536	Chr3	7220655	7220749	Deletion	94	-	-	-	-
Qsl3	CG_Chr03	7712914	7712914	Chr3	7298791	7299063	Deletion	272	-	-	-	-
Qsl3	CG_Chr03	7906365	7905015	Chr3	7486993	7486994	Tandem contraction	1351	-	-	-	-
Qsl3	CG_Chr03	7932022	7932077	Chr3	7510740	7510740	Insertion	55	-	-	-	-
Qsl3	CG_Chr03	7962348	7962538	Chr3	7541029	7541029	Insertion	190	-	-	-	-
Qsl3	CG_Chr03	7969433	7969990	Chr3	7547897	7547930	Insertion	524	-	-	-	-
Qsl3	CG_Chr03	7986425	7986425	Chr3	7564119	7564307	Deletion	188	-	-	-	-
Qsl3	CG_Chr03	8085326	8087077	Chr3	7658963	7658963	Insertion	1751	-	-	-	-
Qsl3	CG_Chr03	8137457	8137516	Chr3	7707150	7707150	Insertion	59	-	-	-	-
Qsl3	CG_Chr03	8303520	8305332	Chr3	7864126	7864092	Insertion	1846	-	-	-	-
Qsl3	CG_Chr03	8654134	8654134	Chr3	8203693	8203807	Deletion	114	-	-	-	-
Qsl3	CG_Chr03	8920704	8920710	Chr3	8463263	8463353	Deletion	84	-	-	-	-
Qsl3	CG_Chr03	9059212	9059265	Chr3	8595003	8595003	Insertion	53	ClCG03G007980	No	Cla019693	No
Qsl3	CG_Chr03	9110091	9111842	Chr3	8643685	8643685	Insertion	1751	-	-	-	-
Qsl3	CG_Chr03	9169248	9169264	Chr3	8699630	8699733	Deletion	87	-	-	-	-
Qsl3	CG_Chr03	9219286	9219340	Chr3	8747640	8747640	Insertion	54	-	-	-	-
Qsl3	CG_Chr03	9297004	9295802	Chr3	8816781	8816779	Tandem contraction	1200	-	-	-	-
Qsl3	CG_Chr03	9604587	9604659	Chr3	9121280	9121500	Repeat contraction	148	-	-	-	-
Qsl3	CG_Chr03	9706711	9706711	Chr3	9218242	9218304	Deletion	62	-	-	-	-
Qsl3	CG_Chr03	9863006	9863343	Chr3	9367533	9367462	Insertion	408	-	-	-	-
Qsl3	CG_Chr03	9920474	9921047	Chr3	9414421	9414421	Insertion	573	-	-	-	-
Qsl3	CG_Chr03	10023034	10023362	Chr3	9510915	9510983	Insertion	260	-	-	-	-
Qsl3	CG_Chr03	10120344	10120344	Chr3	9598578	9599390	Deletion	812	-	-	-	-
Qsl3	CG_Chr03	10622918	10623150	Chr3	10070440	10070440	Insertion	232	-	-	-	-
Qsl3	CG_Chr03	10680443	10680470	Chr3	10123476	10124061	Deletion	558	-	-	-	-
Qfwt3	CG_Chr03	10748801	10748801	Chr3	10187316	10188259	Deletion	943	-	-	-	-
Qfwt3	CG_Chr03	10767114	10768714	Chr3	10206437	10206437	Insertion	1600	-	-	-	-
Qfwt3	CG_Chr03	10871645	10870036	Chr3	10307870	10307946	Tandem contraction	1685	-	-	-	-
Qfwt3	CG_Chr03	10982839	10982839	Chr3	10420272	10420334	Deletion	62	ClCG03G008820	No	Cla019774	No
Qfwt3	CG_Chr03	11037652	11037726	Chr3	10472646	10472646	Insertion	74	-	-	-	-
Qfwt3	CG_Chr03	11056906	11056965	Chr3	10491812	10491812	Insertion	59	-	-	-	-
Qfwt3	CG_Chr03	11060865	11060921	Chr3	10495739	10495739	Insertion	56	-	-	-	-
Qfwt3	CG_Chr03	11069669	11069772	Chr3	10504518	10504518	Insertion	103	-	-	-	-
Qfwt3	CG_Chr03	11187143	11185538	Chr3	10611708	10611709	Tandem contraction	1606	-	-	-	-
Qfwt3	CG_Chr03	11482626	11483994	Chr3	11991561	11991561	Insertion	1368	-	-	-	-
Qfwt3	CG_Chr03	11791411	11791411	Chr3	11724555	11724615	Deletion	60	ClCG03G009090	No	-	-
Qfwt3	CG_Chr03	11894215	11900918	Chr3	11607233	11607279	Insertion	6657	-	-	-	-
Qfwt3	CG_Chr03	12095339	12095452	Chr3	10809680	10809680	Insertion	113	-	-	-	-
Qfwt3	CG_Chr03	12207542	12207616	Chr3	10921747	10921747	Insertion	74	-	-	-	-
Qfwt3	CG_Chr03	12270795	12271218	Chr3	10982558	10982705	Insertion	276	-	-	-	-
Qfwt3	CG_Chr03	12278546	12279026	Chr3	10990039	10990039	Insertion	480	-	-	-	-
Qfwt3	CG_Chr03	12350081	12350125	Chr3	11056449	11057007	Deletion	514	-	-	-	-
Qfwt3	CG_Chr03	12352409	12352409	Chr3	11059302	11059376	Deletion	74	-	-	-	-
Qfwt3	CG_Chr03	12392745	12393807	Chr3	11099465	11100650	Repeat contraction	123	-	-	-	-
Qfwt3	CG_Chr03	12438386	12438575	Chr3	11142578	11143123	Repeat contraction	356	-	-	-	-
Qfwt3	CG_Chr03	12506959	12507689	Chr3	11207726	11207815	Insertion	641	-	-	-	-
Qfwt3	CG_Chr03	12568076	12568076	Chr3	11255317	11255371	Deletion	54	-	-	-	-
Qfwt3	CG_Chr03	12646854	12646551	Chr3	11333507	11333508	Tandem contraction	304	-	-	-	-
Qfwt3	CG_Chr03	12662284	12662269	Chr3	11349247	11349304	Deletion	72	-	-	-	-
Qfwt3	CG_Chr03	12734087	12734626	Chr3	11419688	11419965	Repeat expansion	262	-	-	-	-
Qfwt3	CG_Chr03	12745872	12746209	Chr3	11431072	11431094	Insertion	315	-	-	-	-
Qfwt3	CG_Chr03	12753816	12754471	Chr3	11438620	11438895	Repeat expansion	380	-	-	-	-
Qfwt3	CG_Chr03	12784030	12784324	Chr3	11468307	11468491	Repeat expansion	110	-	-	-	-
Qfwt3	CG_Chr03	12796687	12796840	Chr3	11482099	11482171	Repeat expansion	81	-	-	-	-
Qfwt3	CG_Chr03	14726742	14726743	Chr3	13321173	13321303	Deletion	129	-	-	-	-
Qfwt3	CG_Chr03	14830335	14830833	Chr3	13223270	13223231	Insertion	537	-	-	-	-
Qfwt3	CG_Chr03	14919751	14919751	Chr3	13148595	13148660	Deletion	65	-	-	-	-
Qfwt3	CG_Chr03	14993347	14993347	Chr3	13082323	13082412	Deletion	89	-	-	-	-
Qfwt3	CG_Chr03	15149289	15149352	Chr3	12926665	12926660	Insertion	68	-	-	-	-
Qfwt3	CG_Chr03	15262188	15262180	Chr3	12811435	12815000	Deletion	3573	-	-	-	-
Qfwt3	CG_Chr03	15275124	15275132	Chr3	12798549	12798645	Deletion	88	-	-	-	-
Qfwt3	CG_Chr03	15276090	15276090	Chr3	12798544	12798648	Deletion	104	-	-	-	-
Qfwt3	CG_Chr03	15321930	15322217	Chr3	12775933	12775936	Insertion	284	-	-	-	-
Qfwt3	CG_Chr03	15323781	15324583	Chr3	12774360	12774358	Insertion	804	-	-	-	-
Qfwt3	CG_Chr03	15467380	15467380	Chr3	12643982	12644080	Deletion	98	ClCG03G009790	No	-	-
Qfwt3	CG_Chr03	15490370	15490759	Chr3	12611963	12612068	Insertion	284	-	-	-	-
Qfwt3	CG_Chr03	15563581	15570108	Chr3	12540265	12540266	Insertion	6526	-	-	-	-
Qfwt3	CG_Chr03	15572729	15573220	Chr3	12537656	12537658	Insertion	489	-	-	-	-
Qfwt3	CG_Chr03	15615538	15615538	Chr3	12497462	12497560	Deletion	98	-	-	-	-
Qfwt3	CG_Chr03	15629383	15629470	Chr3	12482345	12482347	Insertion	85	-	-	-	-
Qfwt3	CG_Chr03	15681085	15681085	Chr3	12448500	12448562	Deletion	62	-	-	-	-
Qfwt3	CG_Chr03	15694079	15694146	Chr3	12407590	12407590	Insertion	67	-	-	-	-
Qfwt3	CG_Chr03	15714104	15714104	Chr3	12393054	12394696	Deletion	1642	-	-	-	-
Qfwt3	CG_Chr03	15725381	15725686	Chr3	12380741	12380823	Insertion	223	-	-	-	-
Qfwt3	CG_Chr03	15727495	15727495	Chr3	12383841	12383926	Deletion	85	-	-	-	-
Qfwt3	CG_Chr03	15920973	15920973	Chr3	12184912	12184962	Deletion	50	-	-	-	-
Qfwt3	CG_Chr03	16066573	16066571	Chr3	14020596	14020660	Deletion	66	-	-	-	-
Qfwt3	CG_Chr03	16067149	16067149	Chr3	14020599	14020661	Deletion	62	-	-	-	-
Qfwt3	CG_Chr03	16143549	16143544	Chr3	13943003	13943063	Deletion	65	-	-	-	-
Qfwt3	CG_Chr03	16328081	16328086	Chr3	13757802	13758025	Deletion	218	-	-	-	-
Qfwt3	CG_Chr03	16334341	16334340	Chr3	14034041	14034111	Deletion	71	-	-	-	-
Qfwt3	CG_Chr03	16346552	16346552	Chr3	13737905	13738278	Deletion	373	-	-	-	-
Qfwt3	CG_Chr03	16529584	16529601	Chr3	19271751	19271845	Deletion	77	-	-	-	-
Qfwt3	CG_Chr03	16694308	16694308	Chr3	13485289	13485352	Deletion	63	-	-	-	-
Qfwt3	CG_Chr03	16764470	16764283	Chr3	13415516	13415516	Tandem contraction	187	-	-	-	-
Qfwt3	CG_Chr03	16915449	16915489	Chr3	14248647	14248819	Deletion	132	-	-	-	-
Qfwt3	CG_Chr03	17265634	17265790	Chr3	14389634	14389721	Repeat expansion	69	ClCG03G010150	Yes	Cla001076	Yes
Qfwt3	CG_Chr03	17417990	17418522	Chr3	14531792	14532042	Insertion	282	ClCG03G010200	Yes	-	-
Qfwt3	CG_Chr03	17520045	17520368	Chr3	14618035	14618038	Insertion	320	-	-	-	-
Qfwt3	CG_Chr03	18152256	18152320	Chr3	14686791	14686981	Repeat contraction	126	ClCG03G010230	No	-	-
Qfwt3	CG_Chr03	18176197	18176703	Chr3	14710847	14711193	Repeat expansion	160	ClCG03G010230	No	-	-
Qfwt3	CG_Chr03	18290568	18290731	Chr3	14823954	14824228	Repeat contraction	111	-	-	-	-
Qfwt3	CG_Chr03	18338582	18338582	Chr3	14869914	14869986	Deletion	72	-	-	-	-
Qfwt3	CG_Chr03	18339501	18339769	Chr3	14870905	14871053	Repeat expansion	120	-	-	-	-
Qfwt3	CG_Chr03	18385186	18385243	Chr3	14907192	14907328	Repeat contraction	79	ClCG03G010260	Yes	-	-
Qfwt3	CG_Chr03	18509049	18509833	Chr3	15022991	15023079	Insertion	696	-	-	-	-
Qfwt3	CG_Chr03	18801370	18801727	Chr3	15317331	15317804	Repeat contraction	116	-	-	-	-
Qfwt3	CG_Chr03	18942538	18942604	Chr3	15444263	15444263	Insertion	66	-	-	-	-
Qfwt3	CG_Chr03	19149457	19149717	Chr3	15645621	15645622	Insertion	259	ClCG03G010580	No	Cla009545	No
Qfwt3	CG_Chr03	19152544	19158198	Chr3	15648452	15650935	Repeat expansion	3171	ClCG03G010580	Yes	-	-
Qfwt3	CG_Chr03	19160904	19161003	Chr3	15653653	15653653	Insertion	99	-	-	-	-
Qfwt3	CG_Chr03	19288546	19289209	Chr3	15782070	15782681	Repeat expansion	52	-	-	-	-
Qfwt3	CG_Chr03	19345082	19345082	Chr3	15838259	15838333	Deletion	74	-	-	-	-
Qfwt3	CG_Chr03	19522105	19522105	Chr3	16011896	16012071	Deletion	175	-	-	-	-
Qfwt3	CG_Chr03	19577662	19577714	Chr3	16064663	16064663	Insertion	52	-	-	-	-
Qfwt3	CG_Chr03	19618783	19619237	Chr3	16097636	16098014	Repeat expansion	76	-	-	-	-
Qfwt3	CG_Chr03	19620028	19620084	Chr3	16098805	16098805	Insertion	56	-	-	-	-
Qfwt3	CG_Chr03	19633572	19633572	Chr3	16112116	16112208	Deletion	92	-	-	-	-
Qfwt3	CG_Chr03	19666436	19666779	Chr3	16144187	16144187	Insertion	343	-	-	-	-
Qfwt3	CG_Chr03	19699324	19700076	Chr3	16176281	16176281	Insertion	752	-	-	-	-
Qfwt3	CG_Chr03	19744139	19744259	Chr3	16213289	16213289	Insertion	120	-	-	-	-
Qfwt3	CG_Chr03	19744700	19744898	Chr3	16213726	16213853	Repeat expansion	71	-	-	-	-
Qfwt3	CG_Chr03	19808811	19809135	Chr3	16273939	16273939	Insertion	324	-	-	-	-
Qfwt3	CG_Chr03	19828285	19828285	Chr3	16293303	16293581	Deletion	278	ClCG03G010830	No	-	-
Qfwt3	CG_Chr03	19917468	19917468	Chr3	16376696	16377032	Deletion	336	-	-	-	-
Qfwt3	CG_Chr03	19945405	19945414	Chr3	16404832	16405606	Deletion	765	-	-	-	-
Qfwt3	CG_Chr03	19974659	19974985	Chr3	16434492	16434869	Repeat contraction	51	-	-	-	-
Qfwt3	CG_Chr03	20000342	20000517	Chr3	16460414	16460507	Repeat expansion	82	-	-	-	-
Qfwt3	CG_Chr03	20110837	20112106	Chr3	16565896	16567088	Repeat expansion	77	-	-	-	-
Qfwt3	CG_Chr03	20120347	20121824	Chr3	16575318	16576713	Repeat expansion	82	-	-	-	-
Qfwt3	CG_Chr03	20142347	20142468	Chr3	16597190	16597513	Repeat contraction	202	-	-	-	-
Qfwt3	CG_Chr03	20153507	20154010	Chr3	16608952	16609325	Repeat expansion	130	ClCG03G010950	Yes	Cla009584	Yes
Qfwt3	CG_Chr03	20163454	20174316	Chr3	11251712	11251684	Insertion	10890	-	-	-	-
Qfwt3	CG_Chr03	20537027	20535611	Chr3	16988175	16988176	Tandem contraction	1417	-	-	-	-
Qfwt3	CG_Chr03	20548459	20548873	Chr3	17000889	17001253	Repeat expansion	50	-	-	-	-
Qfwt3	CG_Chr03	20612582	20613544	Chr3	17057176	17058022	Repeat expansion	116	-	-	-	-
Qfwt3	CG_Chr03	20614662	20614662	Chr3	17059166	17059219	Deletion	53	-	-	-	-
Qfwt3	CG_Chr03	20930649	20930649	Chr3	17328877	17328944	Deletion	67	-	-	-	-
Qfwt3	CG_Chr03	21125315	21126151	Chr3	17515499	17516241	Repeat expansion	94	-	-	-	-
Qfwt3	CG_Chr03	21174245	21174536	Chr3	17564603	17564717	Repeat expansion	177	-	-	-	-
Qfwt3	CG_Chr03	21237900	21238174	Chr3	17626921	17626921	Insertion	274	-	-	-	-
Qfwt3	CG_Chr03	21304373	21304849	Chr3	17691663	17692032	Repeat expansion	107	-	-	-	-
Qfwt3	CG_Chr03	21307543	21307724	Chr3	17694726	17695020	Repeat contraction	113	-	-	-	-
Qfwt3	CG_Chr03	21390259	21390725	Chr3	17776957	17777308	Repeat expansion	115	-	-	-	-
Qfwt3	CG_Chr03	21459369	21459935	Chr3	17846063	17846578	Repeat expansion	51	-	-	-	-
Qfwt3	CG_Chr03	22460854	22459511	Chr3	18604434	18604434	Tandem contraction	1343	ClCG03G011540	Yes	-	-
Qfwt3	CG_Chr03	22543815	22543850	Chr3	18520603	18520688	Deletion	50	-	-	-	-
Qfwt3	CG_Chr03	22566448	22566775	Chr3	18499163	18499114	Insertion	376	-	-	-	-
Qfwt3	CG_Chr03	22612289	22612324	Chr3	18448179	18455002	Deletion	6788	-	-	-	-
Qfwt3	CG_Chr03	22645144	22645144	Chr3	18422790	18422850	Deletion	60	-	-	-	-
Qfwt3	CG_Chr03	22704324	22704518	Chr3	18366057	18366057	Insertion	194	-	-	-	-
Qfwt3	CG_Chr03	22803008	22803406	Chr3	18269220	18269223	Insertion	395	-	-	-	-
Qfwt3	CG_Chr03	24346702	24346762	Chr3	18754842	18754842	Insertion	60	ClCG03G012150	Yes	-	-
Qfwt3	CG_Chr03	24372984	24373379	Chr3	18780646	18780646	Insertion	395	-	-	-	-
Qfwt3	CG_Chr03	24404278	24404708	Chr3	18811576	18811944	Repeat expansion	62	-	-	-	-
Qfwt3	CG_Chr03	24507614	24507688	Chr3	18901206	18901206	Insertion	74	-	-	-	-
Qfwt3	CG_Chr03	24567014	24570454	Chr3	18953289	18953289	Insertion	3440	-	-	-	-
Qfwt3	CG_Chr03	24830445	24830764	Chr3	19198146	19198146	Insertion	319	-	-	-	-
Qfwt3	CG_Chr03	24860254	24860254	Chr3	19226383	19226522	Deletion	139	-	-	-	-
Qfwt3	CG_Chr03	24929986	24930595	Chr3	19287539	19287539	Insertion	609	-	-	-	-
Qfwt3	CG_Chr03	24941725	24940967	Chr3	19298383	19298520	Tandem contraction	895	-	-	-	-
Qfwt3	CG_Chr03	24945173	24943921	Chr3	19302677	19302902	Tandem contraction	1477	-	-	-	-
Qfwt3	CG_Chr03	24991455	24991450	Chr3	19341193	19341292	Deletion	104	-	-	-	-
Qfwt3	CG_Chr03	25032115	25032105	Chr3	19385683	19386047	Deletion	374	-	-	-	-
Qfwt3	CG_Chr03	25211187	25211517	Chr3	19558730	19558719	Insertion	341	-	-	-	-
Qfwt3	CG_Chr03	25228615	25228597	Chr3	19575788	19575880	Deletion	110	-	-	-	-
Qfwt3	CG_Chr03	25353952	25354411	Chr3	19696381	19696538	Insertion	302	-	-	-	-
Qfwt3	CG_Chr03	25523103	25523489	Chr3	19852734	19852947	Repeat expansion	173	-	-	-	-
Qfwt3	CG_Chr03	25541925	25540086	Chr3	19871396	19871397	Tandem contraction	1840	-	-	-	-
Qfwt3	CG_Chr03	25674479	25674479	Chr3	19997024	19997096	Deletion	72	-	-	-	-
Qfwt3	CG_Chr03	25897055	25895938	Chr3	20200121	20200140	Tandem contraction	1136	-	-	-	-
Qfwt3	CG_Chr03	25959286	25959650	Chr3	20258810	20258896	Insertion	278	ClCG03G012680	No	-	-
Qfwt3	CG_Chr03	26071447	26071447	Chr3	20365721	20365786	Deletion	65	-	-	-	-
Qfwt3	CG_Chr03	26110931	26111699	Chr3	20405086	20405741	Repeat expansion	113	-	-	-	-
Qfl3,Qfsi3,Qfwd3	CG_Chr03	30414989	30415349	Chr3	26214481	26214481	Insertion	360	ClCG03G015490	No	-	-
Qfl3,Qfsi3,Qfwd3	CG_Chr03	30416824	30417024	Chr3	26215956	26215956	Insertion	200	ClCG03G015490	No	-	-
Qfl3,Qfsi3,Qfwd3	CG_Chr03	30606892	30607140	Chr3	26397962	26397962	Insertion	248	-	-	-	-
Qfl3,Qfsi3,Qfwd3	CG_Chr03	30611184	30611165	Chr3	26401983	26403073	Deletion	1109	-	-	-	-
Qfl3,Qfsi3,Qfwd3	CG_Chr03	30612974	30613252	Chr3	26404856	26404856	Insertion	278	-	-	-	-
Qfl3,Qfsi3,Qfwd3	CG_Chr03	30639573	30639573	Chr3	26430127	26430226	Deletion	99	-	-	Cla011216	No
Qfl3,Qfsi3,Qfwd3	CG_Chr03	30712134	30712133	Chr3	26497725	26495967	Tandem expansion	1757	ClCG03G015740	No	Cla011220	No
Qfl3,Qfsi3,Qfwd3	CG_Chr03	30940303	30940303	Chr3	26710271	26710342	Deletion	71	ClCG03G015930	No	Cla011242	No
Qfl3,Qfsi3,Qfwd3	CG_Chr03	30947553	30948046	Chr3	26717623	26717623	Insertion	493	-	-	-	-
Qfl3,Qfru3,Qfsi3,Qfwd3	CG_Chr03	31022516	31022568	Chr3	26786437	26786437	Insertion	52	-	-	-	-
Qfl3,Qfru3,Qfsi3,Qfwd3	CG_Chr03	31060957	31060957	Chr3	26823667	26823720	Deletion	53	ClCG03G016070	No	Cla011255	No
Qfl3,Qfru3,Qfsi3,Qfwd3	CG_Chr03	31087414	31087414	Chr3	26846946	26847105	Deletion	159	ClCG03G016090	Yes	Cla011257	Yes
Qfl3,Qfru3,Qfsi3,Qfwd3	CG_Chr03	31103523	31103555	Chr3	26862558	26862675	Deletion	85	-	-	-	-
Qfl3,Qfru3,Qfsi3,Qfwd3	CG_Chr03	31139227	31139256	Chr3	26896490	26896630	Deletion	111	-	-	-	-
Qfl3,Qfru3,Qfsi3,Qfwd3	CG_Chr03	31174351	31174401	Chr3	26928921	26928921	Insertion	50	-	-	-	-
Qfl3,Qfru3,Qfwd3	CG_Chr03	31252885	31252943	Chr3	27004011	27004011	Insertion	58	-	-	-	-
Qfl3,Qfru3,Qfwd3	CG_Chr03	31258906	31258977	Chr3	27009669	27009669	Insertion	71	-	-	-	-
Qfru3,Qfwd3	CG_Chr03	31404728	31404728	Chr3	27147270	27147522	Deletion	252	ClCG03G016290	No	Cla011283	No
Qfru3,Qfwd3	CG_Chr03	31645234	31645749	Chr3	27378832	27379563	Repeat contraction	216	-	-	-	-
Qfru3,Qfwd3	CG_Chr03	31676110	31676110	Chr3	27405880	27405996	Deletion	116	ClCG03G016500	No	-	-
Qfru3,Qfwd3	CG_Chr03	31835501	31835595	Chr3	27560148	27560148	Insertion	94	ClCG03G016690	No	Cla011314	No
Qfru3,Qfwd3	CG_Chr03	31856163	31856669	Chr3	27580725	27580725	Insertion	506	-	-	-	-
Qfru3,Qfwd3	CG_Chr03	31871099	31871760	Chr3	27595153	27595153	Insertion	661	ClCG03G016720	No	Cla011318	No
Qfru3,Qfwd3	CG_Chr03	31984795	31985021	Chr3	27703595	27703595	Insertion	226	-	-	-	-
Qfru3,Qfwd3	CG_Chr03	32216005	32216288	Chr3	27926689	27926685	Insertion	287	-	-	-	-
Qfru3,Qfwd3	CG_Chr03	32276327	32276390	Chr3	27985738	27985738	Insertion	63	-	-	-	-
Qfwd4	CG_Chr04	19422324	19422831	Chr4	16236557	16236924	Repeat expansion	140	-	-	-	-
Qfwd4	CG_Chr04	19547351	19547351	Chr4	16359949	16360050	Deletion	101	-	-	-	-
Qfwd4	CG_Chr04	19552656	19552656	Chr4	16364360	16364463	Deletion	103	-	-	-	-
Qfwd4	CG_Chr04	19559090	19559762	Chr4	16370830	16370792	Insertion	710	-	-	-	-
Qfwd4	CG_Chr04	19779747	19779747	Chr4	16566732	16566999	Deletion	267	-	-	-	-
Qfwd4	CG_Chr04	19782721	19782692	Chr4	16569973	16570038	Deletion	94	-	-	-	-
Qfwd4	CG_Chr04	19817597	19818053	Chr4	16603721	16604063	Repeat expansion	114	-	-	-	-
Qfwd4	CG_Chr04	19839850	19839913	Chr4	16622432	16622992	Repeat contraction	497	-	-	-	-
Qfwd4	CG_Chr04	19961339	19961572	Chr4	16743443	16743575	Repeat expansion	101	-	-	-	-
Qfwd4	CG_Chr04	19980820	19980820	Chr4	16762205	16762283	Deletion	78	-	-	-	-
Qfwd4	CG_Chr04	20054912	20054912	Chr4	16832890	16832952	Deletion	62	-	-	-	-
Qfwd4	CG_Chr04	20148983	20152876	Chr4	16923847	16923941	Insertion	3799	-	-	-	-
Qfwd4	CG_Chr04	20157676	20158689	Chr4	16928733	16929446	Repeat expansion	300	-	-	-	-
Qfwd4	CG_Chr04	20186850	20187983	Chr4	16953333	16954343	Repeat expansion	123	-	-	-	-
Qfwd4	CG_Chr04	20315494	20315502	Chr4	17077823	17077913	Deletion	82	-	-	-	-
Qfwd4	CG_Chr04	20320355	20320420	Chr4	17082759	17082928	Repeat contraction	104	-	-	-	-
Qfwd4	CG_Chr04	20828307	20828531	Chr4	17580374	17580426	Repeat expansion	172	-	-	-	-
Qfwd4	CG_Chr04	20843740	20843740	Chr4	17595781	17595852	Deletion	71	-	-	-	-
Qfwd4	CG_Chr04	21362195	21362660	Chr4	18094164	18094386	Insertion	243	-	-	-	-
Qfwd4	CG_Chr04	21399972	21399961	Chr4	18133992	18134070	Deletion	89	-	-	-	-
Qfwd4	CG_Chr04	21469225	21465101	Chr4	18203698	18203698	Tandem contraction	4124	-	-	-	-
Qfwd4	CG_Chr04	21544929	21544935	Chr4	18279915	18280022	Deletion	101	-	-	-	-
Qfwd4	CG_Chr04	21557814	21556431	Chr4	18290703	18290722	Tandem contraction	1402	-	-	-	-
Qfwd4	CG_Chr04	21562612	21562586	Chr4	18296903	18298254	Deletion	1377	-	-	-	-
Qfwd4	CG_Chr04	21831212	21836936	Chr4	18548152	18553958	Repeat contraction	82	-	-	-	-
Qfwd4	CG_Chr04	21995290	21995691	Chr4	18707541	18707674	Insertion	268	ClCG04G007040	No	Cla018107	No
Qfwd4	CG_Chr04	22065224	22065727	Chr4	18772994	18772982	Insertion	515	-	-	-	-
Qfwd4	CG_Chr04	22098115	22098115	Chr4	18805038	18805135	Deletion	97	ClCG04G007130	No	-	-
Qfwd4	CG_Chr04	22151414	22151533	Chr4	18857206	18857250	Insertion	75	-	-	-	-
Qfwd4	CG_Chr04	22166738	22168108	Chr4	18872270	18872227	Insertion	1413	-	-	-	-
Qfwd4	CG_Chr04	22180599	22181010	Chr4	18884329	18884312	Insertion	428	-	-	-	-
Qfwd4	CG_Chr04	22317786	22316020	Chr4	19019526	19019527	Tandem contraction	1767	-	-	-	-
Qfwd4	CG_Chr04	22353143	22353102	Chr4	19056417	19057647	Deletion	1271	ClCG04G007370	No	Cla018137	Yes
Qfwd4	CG_Chr04	22526694	22527101	Chr4	19223580	19223555	Insertion	432	-	-	-	-
Qfwd4	CG_Chr04	22763742	22764181	Chr4	19451025	19451107	Insertion	357	-	-	-	-
Qfwd4	CG_Chr04	22925720	22925720	Chr4	19606999	19607118	Deletion	119	-	-	-	-
Qfwd4	CG_Chr04	22937974	22937974	Chr4	19619066	19619147	Deletion	81	-	-	-	-
Qfwd4	CG_Chr04	22946329	22948217	Chr4	19627032	19627040	Insertion	1880	-	-	-	-
Qfwd4	CG_Chr04	23059189	23059345	Chr4	19734427	19734427	Insertion	156	-	-	-	-
Qfwd4	CG_Chr04	23496707	23496771	Chr4	20155424	20155424	Insertion	64	-	-	-	-
Qfwd4	CG_Chr04	23581272	23581539	Chr4	20237751	20237652	Insertion	366	-	-	-	-
Qfwd4	CG_Chr04	23605106	23605106	Chr4	20260482	20260551	Deletion	69	ClCG04G008730	No	Cla018261	No
Qfwd4	CG_Chr04	23796887	23797205	Chr4	20445570	20445544	Insertion	344	-	-	-	-
Qfwd4	CG_Chr04	24375203	24375204	Chr4	21016962	21017312	Deletion	349	-	-	-	-
Qfwd4	CG_Chr04	24381348	24381362	Chr4	21022605	21022099	Tandem expansion	520	-	-	-	-
Qfwd4	CG_Chr04	24496256	24496653	Chr4	21132908	21132945	Insertion	360	ClCG04G009590	No	Cla018349	Yes
Qfwd4	CG_Chr04	24603182	24603182	Chr4	21236557	21236679	Deletion	122	-	-	-	-
Qfwd4	CG_Chr04	24604545	24604600	Chr4	21238042	21238042	Insertion	55	-	-	-	-
Qfwd4	CG_Chr04	25139840	25140150	Chr4	21760676	21760670	Insertion	316	ClCG04G010210	No	Cla018413	No
Qfwd4	CG_Chr04	25285577	25286061	Chr4	21893012	21893012	Insertion	484	-	-	-	-
Qfwd4	CG_Chr04	25485800	25485800	Chr4	22087566	22087733	Deletion	167	-	-	-	-
Qfwt5-1	CG_Chr05	5014093	5014093	Chr5	4786245	4786673	Deletion	428	-	-	-	-
Qfwt5-1	CG_Chr05	5213555	5213805	Chr5	4996277	4996452	Repeat expansion	75	-	-	-	-
Qfwt5-1	CG_Chr05	5279818	5279818	Chr5	5061598	5061664	Deletion	66	-	-	-	-
Qfwt5-1	CG_Chr05	5298144	5298474	Chr5	5080025	5080075	Insertion	280	ClCG05G005420	No	-	-
Qfwt5-1	CG_Chr05	5373591	5374022	Chr5	5154343	5154689	Repeat expansion	85	-	-	-	-
Qfwt5-1	CG_Chr05	5603134	5603553	Chr5	5381000	5381190	Repeat expansion	229	-	-	Cla021698	No
Qfwt5-1	CG_Chr05	5753835	5753835	Chr5	5523230	5523318	Deletion	88	-	-	-	-
Qfwt5-1	CG_Chr05	6273756	6273756	Chr5	6006523	6006843	Deletion	320	-	-	-	-
Qfwt5-1	CG_Chr05	6275232	6275827	Chr5	6008319	6008592	Insertion	322	-	-	-	-
Qfwt5-1	CG_Chr05	6377764	6377742	Chr5	6092577	6092635	Deletion	80	ClCG05G006390	Yes	Cla021774	Yes
Qfl5,Qfwt5-1	CG_Chr05	6562688	6562608	Chr5	6273913	6273962	Tandem contraction	129	-	-	-	-
Qfl5,Qfwt5-1	CG_Chr05	6595711	6595843	Chr5	6305118	6305118	Insertion	132	-	-	-	-
Qfl5,Qfwt5-1	CG_Chr05	6777158	6777158	Chr5	6472955	6473033	Deletion	78	-	-	-	-
Qfl5,Qfwt5-1	CG_Chr05	7019936	7019923	Chr5	6703010	6702817	Tandem expansion	180	-	-	-	-
Qfl5,Qfwt5-1	CG_Chr05	7060935	7061234	Chr5	6741952	6741945	Insertion	306	-	-	-	-
Qfl5,Qfwt5-1	CG_Chr05	7091490	7093040	Chr5	6771976	6772014	Insertion	1512	-	-	-	-
Qfl5,Qfwt5-1	CG_Chr05	7099411	7099761	Chr5	6779738	6779665	Insertion	423	-	-	-	-
Qsur5	CG_Chr05	8367920	8368182	Chr5	7997326	7997326	Insertion	262	-	-	-	-
Qsur5	CG_Chr05	8446986	8446986	Chr5	8061842	8061936	Deletion	94	-	-	-	-
Qsur5	CG_Chr05	8458421	8459152	Chr5	8073116	8073211	Insertion	636	-	-	-	-
Qfwt5-2	CG_Chr05	30092805	30093351	Chr5	25875289	25875244	Insertion	591	ClCG05G017690	No	-	-
Qfwt5-2	CG_Chr05	30404755	30406550	Chr5	26186055	26186055	Insertion	1795	-	-	-	-
Qrth5	CG_Chr05	30973535	30973535	Chr5	26732623	26741064	Deletion	8441	ClCG05G018720	No	Cla020791,Cla020792	Yes
Qrth5	CG_Chr05	31161188	31161420	Chr5	26920897	26920897	Insertion	232	-	-	-	-
Qrth5	CG_Chr05	31173565	31173565	Chr5	26932417	26932703	Deletion	286	ClCG05G018880	No	-	-
Qrth5	CG_Chr05	31407615	31407615	Chr5	27159931	27160011	Deletion	80	-	-	-	-
Qrth5	CG_Chr05	31422299	31422433	Chr5	27174873	27174873	Insertion	134	-	-	-	-
Qrth5	CG_Chr05	31423435	31423435	Chr5	27175876	27176749	Deletion	873	-	-	-	-
Qrth5	CG_Chr05	31473622	31473684	Chr5	27222341	27222341	Insertion	62	-	-	-	-
Qrth5	CG_Chr05	31586545	31586545	Chr5	27329876	27329953	Deletion	77	ClCG05G019320	No	-	-
Qrth5	CG_Chr05	31698712	31698944	Chr5	27422319	27422319	Insertion	232	-	-	-	-
Qrth5	CG_Chr05	31714033	31714121	Chr5	27436372	27436372	Insertion	88	-	-	-	-
Qrth5	CG_Chr05	31756943	31757385	Chr5	27479390	27479445	Insertion	387	-	-	-	-
Qrth5	CG_Chr05	31806631	31806631	Chr5	27528646	27528697	Deletion	51	-	-	-	-
Qrth5	CG_Chr05	31811572	31811572	Chr5	27533461	27533946	Deletion	485	-	-	-	-
Qrth5	CG_Chr05	31943555	31943893	Chr5	27657887	27658117	Repeat expansion	108	-	-	-	-
Qrth5	CG_Chr05	32177587	32177587	Chr5	27883715	27883826	Deletion	111	ClCG05G019950	No	-	-
Qrth5	CG_Chr05	32265753	32265795	Chr5	27960460	27960719	Deletion	217	ClCG05G020020	No	Cla020656	No
Qrth5	CG_Chr05	32443552	32443610	Chr5	28133710	28133710	Insertion	58	-	-	-	-
Qrth5	CG_Chr05	32556645	32556645	Chr5	28238883	28239019	Deletion	136	ClCG05G020430	No	-	-
Qrth5	CG_Chr05	32613044	32613095	Chr5	28287354	28287354	Insertion	51	-	-	-	-
Qrth5	CG_Chr05	32657123	32657123	Chr5	28326141	28326200	Deletion	59	-	-	-	-
Qrth5	CG_Chr05	32836761	32836813	Chr5	28488124	28488295	Repeat contraction	119	-	-	-	-
Qrth5	CG_Chr05	32972891	32972942	Chr5	28620345	28620345	Insertion	51	-	-	-	-
Qrth5	CG_Chr05	32997588	32998319	Chr5	28644550	28644515	Insertion	766	-	-	-	-
Qrth5	CG_Chr05	33008214	33008213	Chr5	28654350	28653708	Tandem expansion	641	-	-	-	-
Qrth5	CG_Chr05	33040540	33041613	Chr5	28685846	28685846	Insertion	1073	-	-	-	-
Qrth5	CG_Chr05	33046165	33046241	Chr5	28690446	28690446	Insertion	76	ClCG05G021030	No	Cla020562	No
Qrth5	CG_Chr05	33103465	33103529	Chr5	28747254	28747407	Repeat contraction	89	-	-	-	-
Qrth5	CG_Chr05	33177479	33184628	Chr5	28819864	28819864	Insertion	7149	ClCG05G021180	No	-	-
Qrth5	CG_Chr05	33412496	33412559	Chr5	29038396	29038396	Insertion	63	-	-	-	-
Qrth5	CG_Chr05	33425228	33425228	Chr5	29051084	29051153	Deletion	69	ClCG05G021420,ClCG05G021430	Yes	-	-
Qrth5	CG_Chr05	33439280	33439333	Chr5	29062738	29062738	Insertion	53	-	-	-	-
Qrth5	CG_Chr05	33446297	33446297	Chr5	29069688	29069776	Deletion	88	-	-	-	-
Qrth5	CG_Chr05	33468306	33467298	Chr5	29091741	29091743	Tandem contraction	1010	-	-	-	-
Qrth5	CG_Chr05	33519116	33520331	Chr5	29139931	29140026	Insertion	1120	-	-	-	-
Qrth5	CG_Chr05	33540692	33541380	Chr5	29159376	29160176	Repeat contraction	112	-	-	-	-
Qrth5	CG_Chr05	33555940	33556327	Chr5	29174684	29174799	Insertion	272	-	-	-	-
Qrth5	CG_Chr05	33586724	33586724	Chr5	29202368	29202486	Deletion	118	ClCG05G021550	No	Cla020511	No
Qrth5	CG_Chr05	33870139	33867527	Chr5	29472035	29473621	Tandem contraction	4198	ClCG05G021830,ClCG05G021840	No	-	-
Qrth5	CG_Chr05	34015089	34015220	Chr5	29613797	29613797	Insertion	131	-	-	-	-
Qrth5	CG_Chr05	34017373	34017458	Chr5	29615951	29615951	Insertion	85	ClCG05G022040	No	-	-
Qrth5	CG_Chr05	34162342	34162429	Chr5	29753836	29753836	Insertion	87	-	-	-	-
Qrth5	CG_Chr05	34264018	34264037	Chr5	29853268	29853519	Deletion	232	ClCG05G022310	No	Cla020436	No
Qrth5	CG_Chr05	34386670	34386734	Chr5	29975424	29975424	Insertion	64	-	-	-	-
Qrth5	CG_Chr05	34399787	34399869	Chr5	29988377	29988377	Insertion	82	-	-	-	-
Qrth5	CG_Chr05	34414412	34414462	Chr5	30002974	30003258	Repeat contraction	234	-	-	-	-
Qrth6,Qsop6-1	CG_Chr06	5025006	5023962	Chr6	4753005	4753034	Tandem contraction	1073	-	-	-	-
Qrth6,Qsop6-1	CG_Chr06	5104122	5104234	Chr6	4832939	4832991	Repeat expansion	60	-	-	-	-
Qrth6,Qsop6-1	CG_Chr06	5173492	5178141	Chr6	4899671	4903251	Repeat expansion	1069	-	-	-	-
Q100swt6,Qrth6,Qsl6,Qsop6-1,Qswd6-1	CG_Chr06	5323076	5323417	Chr6	5047297	5047319	Insertion	319	ClCG06G004680	No	-	-
Qrth6,Qsop6-1	CG_Chr06	5505681	5505681	Chr6	5018975	5019026	Deletion	51	-	-	-	-
Q100swt6,Qfru6,Qglu6,Qrth6,Qsl6,Qsop6-1,Qswd6-1	CG_Chr06	5887567	5887573	Chr6	5597540	5595754	Tandem expansion	1792	-	-	-	-
Q100swt6,Qfru6,Qglu6,Qrth6,Qsl6,Qsop6-1,Qswd6-1	CG_Chr06	6261523	6261523	Chr6	5948127	5948186	Deletion	59	-	-	-	-
Q100swt6,Qfru6,Qglu6,Qrth6,Qsl6,Qsop6-1,Qswd6-1	CG_Chr06	6276697	6276935	Chr6	5976224	5976362	Repeat expansion	100	-	-	-	-
Q100swt6,Qfru6,Qglu6,Qrth6,Qsl6,Qsop6-1,Qswd6-1	CG_Chr06	6479468	6479468	Chr6	6182201	6182271	Deletion	70	-	-	Cla009367	No
Q100swt6,Qfru6,Qglu6,Qrth6,Qsl6,Qsop6-1,Qswd6-1	CG_Chr06	6512637	6514139	Chr6	6204845	6204814	Insertion	1533	-	-	-	-
Q100swt6,Qfru6,Qglu6,Qrth6,Qsl6,Qsop6-1,Qswd6-1	CG_Chr06	6541440	6541440	Chr6	6208888	6208970	Deletion	82	-	-	-	-
Q100swt6,Qfru6,Qglu6,Qrth6,Qsl6,Qsop6-1,Qswd6-1	CG_Chr06	6718890	6719217	Chr6	6395781	6395779	Insertion	329	-	-	-	-
Qfru6,Qglu6,Qrth6,Qsop6-1	CG_Chr06	6788993	6789136	Chr6	6465384	6465382	Insertion	145	-	-	-	-
Qfru6,Qglu6,Qrth6,Qsop6-1	CG_Chr06	6949624	6949624	Chr6	6515587	6515688	Deletion	101	-	-	-	-
eg,Qfru6,Qglu6,Qsop6-2	CG_Chr06	7219500	7219847	Chr6	6878930	6878911	Insertion	366	-	-	-	-
eg,Qfru6,Qglu6,Qsop6-2	CG_Chr06	7541486	7541690	Chr6	7167131	7167509	Repeat contraction	174	-	-	-	-
eg,Qfru6,Qglu6,Qsop6-2	CG_Chr06	7646112	7646374	Chr6	7268858	7269272	Repeat contraction	152	-	-	-	-
eg,Qfru6,Qglu6,Qsop6-2	CG_Chr06	7688759	7688960	Chr6	7324034	7324034	Insertion	201	ClCG06G006630	No	-	-
eg,Qsop6-2	CG_Chr06	7850402	7850402	Chr6	7536745	7536822	Deletion	77	-	-	Cla007564	No
eg,Qsop6-2	CG_Chr06	7874619	7874620	Chr6	7512200	7512280	Deletion	79	ClCG06G006740	No	-	-
eg,Qsop6-2	CG_Chr06	7929296	7937095	Chr6	7545251	7545243	Insertion	7807	-	-	-	-
eg,Qfru6,Qglu6,Qsop6-2	CG_Chr06	7936600	7936600	Chr6	7450131	7450340	Deletion	209	-	-	Cla007556	No
eg,Qsop6-2	CG_Chr06	7991203	7991203	Chr6	7635415	7635538	Deletion	123	-	-	-	-
eg,Qsop6-2	CG_Chr06	8045410	8045318	Chr6	7648407	7648403	Tandem contraction	88	-	-	-	-
eg,Qsop6-2	CG_Chr06	8048889	8048889	Chr6	7654324	7656153	Deletion	1829	-	-	-	-
eg,Qsop6-2	CG_Chr06	8082806	8082806	Chr6	7662789	7662847	Deletion	58	-	-	-	-
eg,Qsop6-2	CG_Chr06	8084418	8084484	Chr6	7687692	7687815	Repeat contraction	57	-	-	-	-
eg,Qsop6-2	CG_Chr06	8160784	8160783	Chr6	7759585	7758176	Tandem expansion	1408	-	-	-	-
eg,Qsop6-2	CG_Chr06	8260568	8261108	Chr6	7851107	7851491	Repeat expansion	156	-	-	-	-
eg,Qsop6-2	CG_Chr06	8443835	8443836	Chr6	8029139	8029475	Deletion	335	-	-	-	-
eg,Qsop6-2	CG_Chr06	8469057	8469325	Chr6	8053857	8054050	Repeat expansion	75	-	-	-	-
eg,Qsop6-2	CG_Chr06	8602359	8603362	Chr6	8183740	8183732	Insertion	1011	ClCG06G007120	Yes	Cla007600	No
eg,Qsop6-2	CG_Chr06	8604996	8604996	Chr6	8190139	8190191	Deletion	52	ClCG06G007120	No	-	-
eg,Qsop6-2	CG_Chr06	8626401	8626447	Chr6	8204775	8204917	Deletion	96	-	-	-	-
eg,Qsop6-2	CG_Chr06	8654525	8654889	Chr6	8231747	8231739	Insertion	372	-	-	Cla007602	Yes
eg,Qsop6-2	CG_Chr06	8866478	8868552	Chr6	8427262	8427271	Insertion	2065	-	-	-	-
eg,Qsop6-2	CG_Chr06	8937405	8937820	Chr6	8492115	8492074	Insertion	456	ClCG06G007310	Yes	Cla007624	Yes
eg,Qsop6-2	CG_Chr06	8944731	8943714	Chr6	8498986	8498986	Tandem contraction	1017	-	-	-	-
eg,Qsop6-2	CG_Chr06	9069908	9069908	Chr6	8650205	8650410	Deletion	205	ClCG06G007410	No	-	-
eg,Qsop6-2	CG_Chr06	9138419	9138679	Chr6	8693317	8693317	Insertion	260	-	-	-	-
eg,Qsop6-2	CG_Chr06	9393426	9393707	Chr6	8937410	8937395	Insertion	296	-	-	-	-
eg,Qsop6-2	CG_Chr06	9509183	9509327	Chr6	9051761	9051842	Repeat expansion	63	-	-	-	-
eg,Qsop6-2	CG_Chr06	9542783	9542783	Chr6	9073981	9074204	Deletion	223	-	-	-	-
eg,Qsop6-2	CG_Chr06	9589899	9588687	Chr6	9110030	9110031	Tandem contraction	1213	-	-	-	-
eg,Qsop6-2	CG_Chr06	9616422	9616630	Chr6	9136675	9136829	Repeat expansion	54	-	-	-	-
eg,Qsop6-2	CG_Chr06	9712936	9713243	Chr6	9228155	9228605	Repeat contraction	143	-	-	-	-
eg,Qsop6-2	CG_Chr06	9774466	9774466	Chr6	9300559	9300892	Deletion	333	-	-	-	-
eg,Qsop6-2	CG_Chr06	9797770	9797890	Chr6	9312772	9312757	Insertion	135	-	-	-	-
eg,Qsop6-2	CG_Chr06	9990616	9990695	Chr6	9497300	9497527	Repeat contraction	148	-	-	-	-
eg,Qsop6-2	CG_Chr06	10156298	10156298	Chr6	9654761	9654879	Deletion	118	-	-	-	-
eg,Qsop6-2	CG_Chr06	10224579	10224931	Chr6	9723871	9723908	Insertion	315	-	-	-	-
eg,Qsop6-2	CG_Chr06	10229445	10229605	Chr6	9728412	9728408	Insertion	164	ClCG06G007910	Yes	Cla010543	Yes
eg,Qsop6-2	CG_Chr06	10237548	10237548	Chr6	9711592	9711650	Deletion	58	-	-	-	-
eg,Qsop6-2	CG_Chr06	10267893	10267893	Chr6	9758957	9759039	Deletion	82	-	-	-	-
eg,Qsop6-2	CG_Chr06	10269212	10269212	Chr6	9757487	9757638	Deletion	151	-	-	-	-
eg,Qsop6-2	CG_Chr06	10269684	10270101	Chr6	9767868	9768031	Insertion	254	-	-	-	-
eg,Qsop6-2	CG_Chr06	10337139	10337139	Chr6	9821579	9821645	Deletion	66	-	-	-	-
QBrix6,eg,Qsop6-2	CG_Chr06	10523094	10523094	Chr6	10020492	10020553	Deletion	61	-	-	-	-
QBrix6,eg,Qsop6-2	CG_Chr06	10547477	10547771	Chr6	10044146	10044800	Repeat contraction	360	-	-	-	-
QBrix6,eg,Qsop6-2	CG_Chr06	10578113	10578710	Chr6	10074967	10075475	Repeat expansion	89	-	-	-	-
QBrix6,eg,Qsop6-2	CG_Chr06	10626718	10627145	Chr6	10110597	10111247	Repeat contraction	223	-	-	-	-
QBrix6,eg,Qsop6-2	CG_Chr06	10829123	10829123	Chr6	10316689	10316757	Deletion	68	-	-	-	-
QBrix6,eg,Qsop6-2	CG_Chr06	10874249	10874249	Chr6	10323175	10323272	Deletion	97	-	-	-	-
QBrix6,eg,Qsop6-2	CG_Chr06	10916633	10916681	Chr6	10385863	10385859	Insertion	52	ClCG06G008110	No	Cla010575	No
QBrix6,eg,Qsop6-2	CG_Chr06	11016231	11016498	Chr6	10480192	10480205	Insertion	254	ClCG06G008160	No	Cla010581	No
QBrix6,eg,Qsop6-2	CG_Chr06	11114434	11114434	Chr6	10578768	10578822	Deletion	54	-	-	-	-
QBrix6,eg,Qsop6-2	CG_Chr06	11162389	11162389	Chr6	10584101	10584179	Deletion	78	-	-	Cla010584	No
QBrix6,eg,Qsop6-2	CG_Chr06	11165351	11165364	Chr6	10622144	10622410	Deletion	253	-	-	-	-
QBrix6,eg,Qsop6-2	CG_Chr06	11166075	11166171	Chr6	10622976	10622976	Insertion	96	-	-	-	-
QBrix6,eg,Qsop6-2	CG_Chr06	11213175	11213302	Chr6	10670278	10670607	Repeat contraction	202	ClCG06G008210	No	-	-
QBrix6,eg,Qsop6-2	CG_Chr06	11223514	11223596	Chr6	10673884	10673884	Insertion	82	ClCG06G008210	No	-	-
QBrix6,eg,Qsop6-2	CG_Chr06	11241768	11242032	Chr6	10699014	10699488	Repeat contraction	210	ClCG06G008210	No	-	-
QBrix6,eg,Qsop6-2	CG_Chr06	11242441	11242650	Chr6	10699897	10700024	Repeat expansion	82	ClCG06G008210	No	-	-
QBrix6,eg,Qsop6-2	CG_Chr06	11307792	11307882	Chr6	10763967	10763964	Insertion	93	-	-	-	-
QBrix6,eg,Qsop6-2	CG_Chr06	11318738	11319040	Chr6	10774760	10774747	Insertion	315	ClCG06G008250	No	-	-
QBrix6,eg,Qsop6-2	CG_Chr06	11414134	11414529	Chr6	10857546	10858001	Repeat contraction	60	-	-	-	-
Qsop6-2	CG_Chr06	11610218	11610651	Chr6	11048093	11048150	Insertion	376	-	-	-	-
Qsop6-2	CG_Chr06	11708035	11708434	Chr6	11137872	11138437	Repeat contraction	166	-	-	-	-
Qsop6-2	CG_Chr06	11754169	11754169	Chr6	11175159	11175358	Deletion	199	-	-	-	-
Qsop6-2	CG_Chr06	11896795	11896795	Chr6	11307281	11307356	Deletion	75	-	-	Cla010606	No
Qsop6-2	CG_Chr06	11963520	11963928	Chr6	11391137	11391301	Insertion	244	-	-	-	-
Qsop6-2	CG_Chr06	11968050	11968263	Chr6	11395596	11395703	Repeat expansion	106	-	-	-	-
Qsop6-2	CG_Chr06	12099545	12100557	Chr6	11515834	11516758	Repeat expansion	88	-	-	-	-
Qsop6-2	CG_Chr06	12190979	12189609	Chr6	11602245	11602245	Tandem contraction	1370	-	-	Cla010618	No
Qsop6-2	CG_Chr06	12246778	12248156	Chr6	11652365	11652297	Insertion	1446	-	-	-	-
Qsop6-2	CG_Chr06	12249881	12250195	Chr6	11653980	11654495	Repeat contraction	201	-	-	-	-
Qsop6-2	CG_Chr06	12250939	12251016	Chr6	11664644	11664644	Insertion	77	-	-	-	-
Qsop6-2	CG_Chr06	12295896	12295987	Chr6	11697568	11697739	Repeat contraction	80	-	-	-	-
Qsop6-2	CG_Chr06	12323161	12324094	Chr6	11724820	11724882	Insertion	871	-	-	-	-
Qsop6-2	CG_Chr06	12323312	12327354	Chr6	11724995	11729211	Repeat contraction	174	-	-	-	-
Qsop6-2	CG_Chr06	12326792	12326898	Chr6	11727593	11727609	Insertion	90	-	-	-	-
Qsop6-2	CG_Chr06	12470337	12470337	Chr6	11865859	11865913	Deletion	54	-	-	-	-
Qsop6-2	CG_Chr06	12471436	12471740	Chr6	11867512	11867725	Repeat expansion	91	-	-	-	-
Qsop6-2	CG_Chr06	12660975	12661424	Chr6	12049681	12049582	Insertion	548	-	-	-	-
Qsop6-2	CG_Chr06	12680685	12685724	Chr6	12069627	12069632	Insertion	5034	ClCG06G008570	Yes	-	-
Qsop6-2	CG_Chr06	12693605	12693929	Chr6	12077421	12077805	Repeat contraction	60	ClCG06G008570	No	-	-
Qsop6-2	CG_Chr06	12694413	12694389	Chr6	12078290	12078419	Deletion	153	ClCG06G008570	No	-	-
Qsop6-2	CG_Chr06	12694413	12694594	Chr6	12078290	12078624	Repeat contraction	153	ClCG06G008570	No	-	-
Qsop6-2	CG_Chr06	12694557	12694579	Chr6	12078535	12078609	Deletion	52	ClCG06G008570	No	-	-
Qsop6-2	CG_Chr06	12714723	12716246	Chr6	12095940	12097372	Repeat expansion	91	-	-	-	-
Qsop6-2	CG_Chr06	12781053	12781307	Chr6	12161412	12161590	Repeat expansion	76	-	-	-	-
Qsop6-2	CG_Chr06	12809566	12809566	Chr6	12197069	12197139	Deletion	70	-	-	-	-
Qsop6-2	CG_Chr06	12892845	12893175	Chr6	12271498	12271706	Repeat expansion	122	-	-	-	-
Qsop6-2	CG_Chr06	12893401	12893469	Chr6	12271828	12271829	Insertion	67	-	-	-	-
Qsop6-2	CG_Chr06	12894994	12895097	Chr6	12273313	12273300	Insertion	116	-	-	-	-
Qsop6-2	CG_Chr06	12896056	12896172	Chr6	12273301	12273301	Insertion	116	-	-	-	-
Qsop6-2	CG_Chr06	12896928	12897216	Chr6	12275079	12275191	Repeat expansion	176	-	-	-	-
Qsop6-2	CG_Chr06	12958965	12958965	Chr6	12275440	12275561	Deletion	121	-	-	-	-
Qsop6-2	CG_Chr06	12961652	12961652	Chr6	12344597	12344697	Deletion	100	-	-	-	-
Qsop6-2	CG_Chr06	13057752	13058836	Chr6	12433460	12434414	Repeat expansion	130	-	-	-	-
Qsop6-2	CG_Chr06	13115684	13115884	Chr6	12490516	12490603	Repeat expansion	113	-	-	-	-
Qsop6-2	CG_Chr06	13241614	13240589	Chr6	12613438	12613438	Tandem contraction	1025	-	-	-	-
Qsop6-2	CG_Chr06	13272349	13272349	Chr6	12625064	12625152	Deletion	88	ClCG06G008800	Yes	Cla004092	No
QBRX7	CG_Chr07	31455946	31455916	Chr7	31052477	31052592	Deletion	145	-	-	-	-
QBRX7	CG_Chr07	31906439	31906671	Chr7	30612354	30612350	Insertion	236	ClCG07G015420	No	-	-
QBRX7	CG_Chr07	31970472	31970779	Chr7	30550876	30550944	Insertion	239	-	-	-	-
QBRX7	CG_Chr07	31978148	31978592	Chr7	30544206	30543995	Insertion	655	ClCG07G015490	No	Cla010862	No
QBRX7	CG_Chr07	32128856	32129309	Chr7	30399482	30399440	Insertion	495	ClCG07G015600	No	-	-
QBrix8,Qfru8	CG_Chr08	18888013	18888013	Chr8	15750771	15750851	Deletion	80	ClCG08G006430	No	Cla013863	No
QBrix8,Qfru8	CG_Chr08	19091509	19091978	Chr8	15948046	15948108	Insertion	407	-	-	-	-
QBrix8,Qfru8	CG_Chr08	19352844	19352925	Chr8	16195271	16195271	Insertion	81	-	-	-	-
QBrix8,Qfru8	CG_Chr08	19624283	19624333	Chr8	16460810	16460810	Insertion	50	-	-	-	-
QBrix8,Qfru8	CG_Chr08	19629077	19629133	Chr8	16465467	16465467	Insertion	56	-	-	-	-
QBrix8,Qfru8	CG_Chr08	19683538	19684460	Chr8	16513657	16513775	Insertion	804	ClCG08G007280	No	Cla013791	No
QBrix8,Qfru8	CG_Chr08	19820203	19820203	Chr8	16647345	16647425	Deletion	80	-	-	-	-
QBrix8,Qfru8	CG_Chr08	19866381	19873841	Chr8	16691043	16690982	Insertion	7521	-	-	-	-
QBrix8,Qfru8	CG_Chr08	19993300	19993356	Chr8	16805434	16805434	Insertion	56	-	-	-	-
QBrix8,Qfru8	CG_Chr08	20021340	20021340	Chr8	16831797	16831860	Deletion	63	-	-	-	-
QBrix8,Qfru8	CG_Chr08	20051982	20052043	Chr8	16858772	16858772	Insertion	61	-	-	-	-
QBrix8,Qfru8	CG_Chr08	20100467	20100528	Chr8	16905944	16905944	Insertion	61	-	-	-	-
QBrix8,Qfru8	CG_Chr08	20145217	20145217	Chr8	16950469	16950911	Deletion	442	-	-	-	-
QBrix8,Qfru8	CG_Chr08	20181785	20181901	Chr8	16987510	16987510	Insertion	116	ClCG08G007650	No	Cla013754	No
QBrix8,Qfru8	CG_Chr08	20275425	20275457	Chr8	17077396	17077561	Deletion	133	ClCG08G007710	No	Cla013748	No
QBrix8,Qfru8	CG_Chr08	20316260	20316310	Chr8	17114884	17114884	Insertion	50	-	-	-	-
QBrix8,Qfru8	CG_Chr08	20368774	20369010	Chr8	17166503	17166503	Insertion	236	-	-	-	-
QBrix8,Qfru8	CG_Chr08	20408184	20408184	Chr8	17205109	17205209	Deletion	100	-	-	-	-
QBrix8,Qfru8	CG_Chr08	20440376	20442457	Chr8	17235872	17235872	Insertion	2081	-	-	-	-
QBrix8,Qfru8	CG_Chr08	20469583	20469730	Chr8	17261413	17261413	Insertion	147	-	-	-	-
QBrix8,Qfru8	CG_Chr08	20526607	20526607	Chr8	17317057	17317112	Deletion	55	-	-	-	-
QBrix8,Qfru8	CG_Chr08	20788061	20788043	Chr8	17562617	17562708	Deletion	109	ClCG08G008290	No	Cla013692	No
QBrix8,Qfru8	CG_Chr08	20847703	20847796	Chr8	17622209	17622209	Insertion	93	-	-	-	-
QBrix8,Qfru8	CG_Chr08	20854437	20854877	Chr8	17629677	17629677	Insertion	440	-	-	-	-
QBrix8,Qfru8	CG_Chr08	20855263	20855315	Chr8	17630061	17630061	Insertion	52	-	-	-	-
QBrix8,Qfru8	CG_Chr08	20870752	20870752	Chr8	17645464	17645535	Deletion	71	-	-	-	-
QBrix8,Qfru8	CG_Chr08	21059709	21057746	Chr8	17825958	17826952	Tandem contraction	2957	-	-	-	-
QBrix8,Qfru8	CG_Chr08	21267286	21267343	Chr8	18020560	18020560	Insertion	57	-	-	-	-
QBrix8,Qfru8	CG_Chr08	21679014	21679014	Chr8	18415377	18415482	Deletion	105	-	-	-	-
QBrix8,Qfru8	CG_Chr08	21721280	21721280	Chr8	18456571	18456798	Deletion	227	-	-	-	-
QBrix8,Qfru8	CG_Chr08	22082742	22082824	Chr8	18796167	18796167	Insertion	82	ClCG08G009480	No	Cla021943	No
QBrix8,Qfru8	CG_Chr08	22087662	22087807	Chr8	18801015	18801015	Insertion	145	-	-	-	-
QBrix8,Qfru8	CG_Chr08	22087993	22088075	Chr8	18801201	18801201	Insertion	82	-	-	-	-
QBrix8,Qfru8	CG_Chr08	22088560	22088642	Chr8	18801686	18801686	Insertion	82	-	-	-	-
QBrix8,Qfru8	CG_Chr08	22098753	22098835	Chr8	18811607	18811607	Insertion	82	ClCG08G009490	No	Cla021944	No
QBrix8,Qfru8	CG_Chr08	22113340	22113422	Chr8	18826511	18826511	Insertion	82	-	-	-	-
QBrix8,Qfru8	CG_Chr08	22114611	22114669	Chr8	18827702	18827702	Insertion	58	-	-	-	-
QBrix8,Qfru8	CG_Chr08	22114799	22114870	Chr8	18827832	18827832	Insertion	71	-	-	-	-
QBrix8,Qfru8	CG_Chr08	22118794	22118875	Chr8	18831415	18831415	Insertion	81	-	-	-	-
QBrix8,Qfru8	CG_Chr08	22119281	22119363	Chr8	18831821	18831821	Insertion	82	-	-	-	-
QBrix8,Qfru8	CG_Chr08	22124935	22125017	Chr8	18837391	18837391	Insertion	82	-	-	-	-
QBrix8,Qfru8	CG_Chr08	22127489	22127572	Chr8	18839781	18839781	Insertion	83	-	-	-	-
QBrix8,Qfru8	CG_Chr08	22129349	22129423	Chr8	18841539	18841539	Insertion	74	-	-	-	-
QBrix8,Qfru8	CG_Chr08	22129648	22129730	Chr8	18841764	18841764	Insertion	82	-	-	-	-
QBrix8,Qfru8	CG_Chr08	22131503	22131585	Chr8	18843426	18843426	Insertion	82	ClCG08G009520	No	Cla021947	No
QBrix8,Qfru8	CG_Chr08	22257604	22257686	Chr8	18882634	18882634	Insertion	82	-	-	-	-
QBrix8,Qfru8	CG_Chr08	22258275	22258357	Chr8	18883155	18883155	Insertion	82	-	-	-	-
QBrix8,Qfru8	CG_Chr08	22414984	22415060	Chr8	19017262	19017262	Insertion	76	-	-	-	-
QBrix8,Qfru8	CG_Chr08	22431780	22431941	Chr8	19031813	19032188	Repeat contraction	214	-	-	-	-
QBrix8,Qfru8	CG_Chr08	22544412	22544409	Chr8	19141977	19142043	Deletion	69	ClCG08G009790	No	-	-
QBrix8,Qfru8	CG_Chr08	22641131	22641213	Chr8	19195633	19195633	Insertion	82	-	-	-	-
QBrix8,Qfru8	CG_Chr08	22641741	22641823	Chr8	19196152	19196152	Insertion	82	-	-	-	-
QBrix8,Qfru8	CG_Chr08	22740488	22740544	Chr8	19283727	19283727	Insertion	56	ClCG08G009940	No	-	-
QBrix8,Qfru8	CG_Chr08	22835242	22835242	Chr8	19376097	19376161	Deletion	64	-	-	-	-
QBrix8,Qfru8	CG_Chr08	22884348	22884411	Chr8	19425269	19425269	Insertion	63	-	-	-	-
QBrix8,Qfru8	CG_Chr08	22912779	22912779	Chr8	19452539	19452848	Deletion	309	-	-	-	-
QBrix8,Qfru8	CG_Chr08	22950191	22950487	Chr8	19490192	19490192	Insertion	296	-	-	-	-
QBrix8,Qfru8	CG_Chr08	23228481	23228481	Chr8	19758528	19758725	Deletion	197	-	-	-	-
QBrix8,Qfru8	CG_Chr08	23323398	23323609	Chr8	19844127	19844127	Insertion	211	-	-	-	-
QBrix8,Qfru8	CG_Chr08	23387066	23387066	Chr8	19903370	19903458	Deletion	88	ClCG08G010690	No	Cla022052	No
QBrix8,Qfru8	CG_Chr08	23595393	23598755	Chr8	20102604	20102814	Insertion	3152	ClCG08G010870	No	-	-
QBrix8,Qfru8	CG_Chr08	23629876	23628871	Chr8	20133042	20133042	Tandem contraction	1005	-	-	-	-
QBrix8,Qfru8	CG_Chr08	23655400	23655400	Chr8	20159540	20159657	Deletion	117	-	-	-	-
QBrix8,Qfru8	CG_Chr08	23701454	23701567	Chr8	20205002	20205202	Repeat contraction	87	-	-	-	-
QBrix8,Qfru8	CG_Chr08	23757615	23760326	Chr8	20260141	20260101	Insertion	2751	-	-	-	-
QBrix8,Qfru8	CG_Chr08	23774763	23774814	Chr8	20274497	20274497	Insertion	51	ClCG08G011010	No	Cla022086	No
QBrix8,Qfru8	CG_Chr08	23880099	23880099	Chr8	20377693	20377753	Deletion	60	ClCG08G011140	Yes	Cla022099	Yes
QBrix8,Qfru8	CG_Chr08	23981871	23980508	Chr8	20478955	20478956	Tandem contraction	1364	-	-	-	-
QBrix8,Qfru8	CG_Chr08	24020616	24020922	Chr8	20518837	20518837	Insertion	306	-	-	-	-
QBrix8,Qfru8	CG_Chr08	24053747	24055997	Chr8	20551924	20551963	Insertion	2211	-	-	-	-
QBrix8,Qfru8	CG_Chr08	24060267	24060267	Chr8	20556234	20556339	Deletion	105	-	-	-	-
Q100swt8,QBrix8,Qfru8,Qsl8	CG_Chr08	24068471	24068581	Chr8	20564539	20564539	Insertion	110	-	-	-	-
Q100swt8,QBrix8,Qfru8,Qsl8	CG_Chr08	24109537	24109592	Chr8	20604019	20604019	Insertion	55	-	-	-	-
Q100swt8,QBrix8,Qfru8,Qsl8	CG_Chr08	24243137	24243137	Chr8	20733470	20733523	Deletion	53	-	-	-	-
Q100swt8,QBrix8,Qfru8,Qsl8	CG_Chr08	24393552	24394492	Chr8	20887013	20887013	Insertion	940	ClCG08G011590	No	-	-
Q100swt8,QBrix8,Qfru8,Qsl8	CG_Chr08	24439760	24439760	Chr8	20929827	20929898	Deletion	71	ClCG08G011650	No	-	-
Q100swt8,QBrix8,Qfru8,Qsl8	CG_Chr08	24493611	24493611	Chr8	20981507	20981562	Deletion	55	ClCG08G011690	No	-	-
Q100swt8,QBrix8,Qfru8,Qsl8	CG_Chr08	24504951	24506085	Chr8	20991507	20991507	Insertion	1134	ClCG08G011690	No	Cla022159	No
Q100swt8,QBrix8,Qfru8,Qsl8	CG_Chr08	24654732	24654750	Chr8	21136535	21133925	Tandem expansion	2628	-	-	-	-
Q100swt8,QBrix8,Qfru8,Qsl8	CG_Chr08	24735780	24735780	Chr8	21211402	21211468	Deletion	66	-	-	-	-
Q100swt8,QBrix8,Qfru8,Qsl8	CG_Chr08	24751229	24751249	Chr8	21226979	21227231	Deletion	232	-	-	-	-
Q100swt8,QBrix8,Qfru8,Qsl8	CG_Chr08	24800705	24801834	Chr8	21275015	21275015	Insertion	1129	-	-	-	-
Q100swt8,QBrix8,Qfru8,Qsl8	CG_Chr08	24928578	24928578	Chr8	21392303	21392399	Deletion	96	ClCG08G012030	No	Cla022189	No
Q100swt8,QBrix8,Qfru8,Qsl8	CG_Chr08	25056491	25056491	Chr8	21513798	21513881	Deletion	83	ClCG08G012190	No	-	-
Q100swt8,QBrix8,Qfru8,Qsl8	CG_Chr08	25109050	25109040	Chr8	21563349	21563617	Deletion	278	-	-	-	-
Q100swt8,QBrix8,Qfru8,Qsl8	CG_Chr08	25364730	25364730	Chr8	21813861	21813940	Deletion	79	ClCG08G012450	No	Cla022231	No
Q100swt8,QBrix8,Qfru8,Qsl8	CG_Chr08	25386833	25385139	Chr8	21836036	21836036	Tandem contraction	1694	-	-	-	-
Q100swt8,QBrix8,Qfru8,Qsl8	CG_Chr08	25398825	25397807	Chr8	21849722	21849722	Tandem contraction	1018	-	-	-	-
Q100swt8,QBrix8,Qfru8,Qsl8	CG_Chr08	25551957	25552024	Chr8	22003362	22003362	Insertion	67	-	-	-	-
Q100swt8,QBrix8,Qfru8,Qsl8	CG_Chr08	25623797	25623860	Chr8	22075079	22075079	Insertion	63	-	-	-	-
Q100swt8,QBrix8,Qfru8,Qsl8	CG_Chr08	25702761	25703246	Chr8	22148628	22148865	Insertion	248	ClCG08G012810	No	-	-
Q100swt8,QBrix8,Qfru8,Qsl8	CG_Chr08	25778311	25778926	Chr8	22221068	22221068	Insertion	615	-	-	-	-
Q100swt8,QBrix8,Qfru8,Qsl8	CG_Chr08	25820745	25820812	Chr8	22261387	22261387	Insertion	67	ClCG08G012950	No	-	-
Q100swt8,QBrix8,Qfru8,Qsl8	CG_Chr08	25874727	25874795	Chr8	22313319	22313319	Insertion	68	-	-	-	-
Q100swt8,QBrix8,Qfru8,Qsl8	CG_Chr08	26220102	26220102	Chr8	22642686	22642812	Deletion	126	-	-	-	-
Q100swt8,QBrix8,Qfru8,Qsl8	CG_Chr08	26286050	26286124	Chr8	22705656	22705656	Insertion	74	-	-	-	-
Q100swt8,QBrix8,Qfru8,Qsl8	CG_Chr08	26354231	26352823	Chr8	22771969	22771992	Tandem contraction	1431	-	-	-	-
Q100swt8,QBrix8,Qfru8,Qsl8	CG_Chr08	26395839	26395839	Chr8	22815104	22815203	Deletion	99	ClCG08G013610	No	-	-
Q100swt8,QBrix8,Qfru8,Qsl8	CG_Chr08	26505298	26505421	Chr8	22920437	22920437	Insertion	123	-	-	-	-
Q100swt8,QBrix8,Qfru8,Qsl8	CG_Chr08	26506720	26506880	Chr8	22921736	22921736	Insertion	160	-	-	-	-
Q100swt8,QBrix8,Qfru8,Qsl8	CG_Chr08	26728148	26728164	Chr8	23139747	23139849	Deletion	86	-	-	-	-
Q100swt8,QBrix8,Qfru8,Qsl8	CG_Chr08	26804704	26804704	Chr8	23210927	23210994	Deletion	67	-	-	-	-
Qfsi10	CG_Chr10	17475531	17475848	Chr10	13139405	13139475	Insertion	247	-	-	-	-
Qfsi10	CG_Chr10	18788231	18787053	Chr10	12078621	12078621	Tandem contraction	1178	-	-	-	-
Qfsi10	CG_Chr10	18996344	18994957	Chr10	11862874	11862874	Tandem contraction	1387	-	-	-	-
Qfsi10	CG_Chr10	19010655	19011005	Chr10	11846106	11846057	Insertion	399	-	-	-	-
Qfsi10	CG_Chr10	19059996	19059988	Chr10	11799880	11799970	Deletion	98	-	-	-	-
Qfsi10	CG_Chr10	19858224	19866079	Chr10	11925628	11925614	Insertion	7869	-	-	-	-
Qfsi10	CG_Chr10	19983691	19983670	Chr10	12468639	12468699	Deletion	81	-	-	-	-
Qfsi10	CG_Chr10	20321523	20321500	Chr10	12732107	12732190	Deletion	106	ClCG10G009280	No	Cla002474	No
Qfsi10	CG_Chr10	20403429	20403881	Chr10	12804296	12804548	Repeat expansion	200	-	-	Cla002478	No
Qfsi10	CG_Chr10	20442548	20443617	Chr10	12841927	12842837	Repeat expansion	159	-	-	-	-
Qfsi10	CG_Chr10	20746866	20747571	Chr10	13142159	13142763	Repeat expansion	101	-	-	-	-
Qfsi10	CG_Chr10	21438248	21438597	Chr10	13350323	13350547	Repeat expansion	125	-	-	-	-
Qfsi10	CG_Chr10	21491718	21492009	Chr10	13403347	13403556	Repeat expansion	82	-	-	-	-
Qfsi10	CG_Chr10	21554064	21554064	Chr10	13463639	13463732	Deletion	93	-	-	-	-
Qfsi10	CG_Chr10	21582345	21582809	Chr10	13492821	13492913	Insertion	372	-	-	-	-
Qfsi10	CG_Chr10	21656514	21656855	Chr10	13563737	13564150	Repeat contraction	72	-	-	-	-
Qfsi10	CG_Chr10	21732518	21733439	Chr10	13634515	13635365	Repeat expansion	71	-	-	-	-
Qfsi10	CG_Chr10	21821290	21821279	Chr10	13710387	13711902	Deletion	1526	-	-	-	-
Qfsi10	CG_Chr10	22063377	22061927	Chr10	13945884	13945884	Tandem contraction	1450	-	-	-	-
Qfsi10	CG_Chr10	22116798	22117267	Chr10	13998057	13998233	Repeat expansion	293	-	-	-	-
Qfsi10	CG_Chr10	22350405	22350905	Chr10	14219486	14219498	Insertion	488	ClCG10G009860	No	Cla006475	No
Qfsi10	CG_Chr10	22410762	22411632	Chr10	14271190	14271190	Insertion	870	-	-	-	-
Qfsi10	CG_Chr10	22448249	22451401	Chr10	14306057	14306057	Insertion	3152	-	-	-	-
Qfsi10	CG_Chr10	22566576	22566576	Chr10	14410867	14410923	Deletion	56	-	-	-	-
Qfsi10	CG_Chr10	22587353	22587407	Chr10	14430535	14430535	Insertion	54	-	-	-	-
Qfl10	CG_Chr10	36210624	36210603	Chr10	27396504	27396725	Deletion	242	-	-	-	-
Qfl10	CG_Chr10	36282686	36282777	Chr10	27462598	27462598	Insertion	91	-	-	-	-
Qfl10	CG_Chr10	36283065	36283147	Chr10	27462886	27462886	Insertion	82	-	-	-	-
Qfl10	CG_Chr10	36283915	36283997	Chr10	27463655	27463655	Insertion	82	-	-	-	-
Qfwd2-1,Qfwt2-1	CG_Chr00	607375	607457	Chr2	19451147	19451147	Insertion	82	-	-	-	-
Qfwt2-1	CG_Chr00	1426662	1426662	Chr2	13593757	13593847	Deletion	90	-	-	-	-
Qfwt2-1	CG_Chr00	1544550	1544812	Chr2	13497476	13497457	Insertion	281	-	-	-	-
QBRX2-1,Qfl2-1,Qfru2-3,Qfwd2-1,Qfwt2-1	CG_Chr00	2021037	2021037	Chr2	18997765	18997839	Deletion	74	-	-	Cla006891	Yes
QBRX2-1,Qfl2-1,Qfru2-3,Qfwd2-1,Qfwt2-1	CG_Chr00	2114480	2114562	Chr2	18927517	18927517	Insertion	82	-	-	-	-
QBRX2-1,Qfl2-1,Qfru2-3,Qfwd2-1,Qfwt2-1	CG_Chr00	2431896	2433563	Chr2	18694025	18695609	Repeat expansion	83	-	-	-	-
QBRX2-1,Qfl2-1,Qfru2-3,Qfwd2-1,Qfwt2-1	CG_Chr00	2521851	2522299	Chr2	18776192	18776190	Insertion	450	-	-	-	-
Qfwd2-1,Qfwt2-1	CG_Chr00	3424232	3424315	Chr2	19452448	19452448	Insertion	83	-	-	-	-
QBRX2-1,Qfl2-1,Qfru2-3,Qfwd2-1,Qfwt2-1	CG_Chr00	4243752	4243834	Chr2	18837974	18837974	Insertion	82	-	-	-	-
Qfwd2-1,Qfwt2-1	CG_Chr00	4569080	4569163	Chr2	19281377	19281377	Insertion	83	-	-	-	-
QBRX2-1,Qfl2-1,Qfru2-3,Qfwd2-1,Qfwt2-1	CG_Chr00	4624611	4624693	Chr2	18611388	18611388	Insertion	82	-	-	-	-
QBRX2-1,Qfl2-1,Qfru2-3,Qfwd2-1,Qfwt2-1	CG_Chr00	4643024	4643106	Chr2	18588594	18588594	Insertion	82	-	-	-	-
QBRX2-1,Qfl2-1,Qfru2-3,Qfwd2-1,Qfwt2-1	CG_Chr00	5366150	5366231	Chr2	19064560	19064560	Insertion	81	-	-	-	-
QBRX2-1,Qfl2-1,Qfru2-3,Qfwd2-1,Qfwt2-1	CG_Chr00	5369208	5369290	Chr2	19067490	19067490	Insertion	82	-	-	-	-
QBRX2-1,Qfl2-1,Qfru2-3,Qfwd2-1,Qfwt2-1	CG_Chr00	5369603	5369685	Chr2	19067803	19067803	Insertion	82	-	-	-	-
QBRX2-1,Qfl2-1,Qfru2-3,Qfwd2-1,Qfwt2-1	CG_Chr00	5371116	5371198	Chr2	19069272	19069272	Insertion	82	-	-	-	-
QBRX2-1,Qfl2-1,Qfru2-3,Qfwd2-1,Qfwt2-1	CG_Chr00	5372935	5373017	Chr2	19070934	19070934	Insertion	82	-	-	-	-
QBrix8,Qfru8	CG_Chr00	5814232	5814314	Chr8	18947427	18947427	Insertion	82	-	-	-	-
QBrix8,Qfru8	CG_Chr00	5815635	5815729	Chr8	18948719	18948719	Insertion	94	-	-	-	-
QBrix8,Qfru8	CG_Chr00	5816054	5818326	Chr8	18949044	18949044	Insertion	2272	-	-	-	-
Qsop6-2	CG_Chr00	8114713	8114713	Chr6	11243565	11244912	Deletion	1347	ClCG00G003170	Yes	-	-
QBRX2-1,Qfl2-1,Qfru2-3,Qfwd2-1,Qfwt2-1	CG_Chr00	10340623	10340705	Chr2	18024435	18024435	Insertion	82	-	-	-	-
QBRX2-1,Qfl2-1,Qfru2-3,Qfwd2-1,Qfwt2-1	CG_Chr00	10340916	10340998	Chr2	18024646	18024646	Insertion	82	-	-	-	-
aName of QTLs are according to Ren et al., 2014.

## Sheet: S9
Supplementary Table 9. List of the 1,365 watermelon accessions sampled from the USDA NPGS collection
Sample ID	Plant Name	Taxonomy	Country	Geographic region	Read count	Group	K1	K2	K3	K4	K5	Excluded from genetic diversity and population divergence analyses
PI 271779	No. 14	Citrullus amarus	South Africa	Southern Africa	450211	CA	0.524091	0.017087	0.458811	5e-06	5e-06	Excluded
PI 271771	P.H.R.S. No. 17	Citrullus amarus	South Africa	Southern Africa	2290888	CA	0.208912	0.302401	0.488672	7e-06	7e-06	Excluded
PI 169299	3809	Citrullus lanatus	Turkey	Europe	3704507	CA	0.553446	8e-06	0.446529	8e-06	8e-06	Excluded
PI 482328	TGR 1109	Citrullus lanatus	Zimbabwe	Southern Africa	942274	CA	0.004012	4e-06	0.48639	4e-06	0.509588	Excluded
PI 271776	No. W4-3	Citrullus lanatus	South Africa	Southern Africa	361439	CA	5e-06	0.53869	0.211461	5e-06	0.249838	Excluded
PI 295842	DL/64/83	Citrullus amarus	South Africa	Southern Africa	587680	CA	0.512159	5e-06	0.487825	5e-06	5e-06	Excluded
PI 200732	3419	Citrullus lanatus	El Salvador	North America	538911	CA	0.559734	5e-06	0.44025	5e-06	5e-06	Excluded
PI 296334	Makatan	Citrullus amarus	South Africa	Southern Africa	584796	CA	5e-06	0.21115	0.419371	5e-06	0.369469	Excluded
PI 296339	Tsamma	Citrullus amarus	South Africa	Southern Africa	611338	CA	5e-06	0.480417	0.519569	5e-06	5e-06	Excluded
PI 482329	TGR 1134	Citrullus lanatus	Zimbabwe	Southern Africa	834283	CA	5e-06	5e-06	0.502712	5e-06	0.497274	Excluded
PI 271774	No. 4	Citrullus lanatus	South Africa	Southern Africa	552135	CA	0.452228	5e-06	0.547757	5e-06	5e-06	Excluded
PI 482257	TGR 173	Citrullus amarus	Zimbabwe	Southern Africa	479729	CA	5e-06	5e-06	0.506863	0.039057	0.45407	Excluded
PI 229749	Anduvani	Citrullus lanatus	Iran	Central West Asia	1076989	CA	0.489168	5e-06	0.510818	5e-06	5e-06	Excluded
PI 295843	DL/64/78	Citrullus amarus	South Africa	Southern Africa	572993	CA	5e-06	0.18116	0.818825	5e-06	5e-06	Excluded
PI 270563	Tsamma	Citrullus amarus	South Africa	Southern Africa	527955	CA	0.250657	7e-06	0.749323	7e-06	7e-06	Excluded
PI 482284	TGR 660	Citrullus lanatus	Zimbabwe	Southern Africa	561968	CA	5e-06	0.015605	0.676264	5e-06	0.308121	Excluded
PI 270565	18731	Citrullus lanatus	South Africa	Southern Africa	858647	CA	6e-06	0.149427	0.850554	6e-06	6e-06	Excluded
Grif 16135	86308	Citrullus amarus	NA	NA	374251	CA	7e-06	7e-06	0.954693	0.045288	7e-06	-
PI 532664	145	Citrullus amarus	Swaziland	Southern Africa	359789	CA	6e-06	6e-06	0.967317	0.032666	6e-06	-
PI 532668	150	Citrullus amarus	Swaziland	Southern Africa	394461	CA	5e-06	5e-06	0.970681	0.029303	5e-06	-
PI 532667	149	Citrullus amarus	Swaziland	Southern Africa	416511	CA	5e-06	5e-06	0.95605	0.043934	5e-06	-
PI 596691	91	Citrullus amarus	South Africa	Southern Africa	593927	CA	5e-06	5e-06	0.999981	5e-06	5e-06	-
PI 542122	Tsama	Citrullus lanatus	Botswana	Southern Africa	399967	CA	5e-06	5e-06	0.999978	5e-06	5e-06	Excluded
PI 542115	524	Citrullus lanatus	Botswana	Southern Africa	577498	CA	5e-06	5e-06	0.99998	5e-06	5e-06	Excluded
PI 542118	548	Citrullus amarus	Botswana	Southern Africa	390956	CA	5e-06	5e-06	0.999979	5e-06	5e-06	-
PI 171392	Tsamma	Citrullus lanatus	South Africa	Southern Africa	345564	CA	7e-06	7e-06	0.999973	7e-06	7e-06	Excluded
PI 485579	Tsama melon	Citrullus amarus	Namibia	Southern Africa	689124	CA	5e-06	5e-06	0.999979	5e-06	5e-06	-
PI 288316	161	Citrullus amarus	India	Central West Asia	796564	CA	5e-06	5e-06	0.99998	5e-06	5e-06	-
PI 532666	147	Citrullus amarus	Swaziland	Southern Africa	475716	CA	5e-06	5e-06	0.99998	5e-06	5e-06	-
PI 596676	61	Citrullus amarus	South Africa	Southern Africa	366886	CA	5e-06	5e-06	0.999979	5e-06	5e-06	-
PI 542113	JT 24	Citrullus amarus	Botswana	Southern Africa	529330	CA	5e-06	5e-06	0.99998	5e-06	5e-06	-
PI 532669	148	Citrullus amarus	Botswana	Southern Africa	381859	CA	5e-06	5e-06	0.999978	6e-06	5e-06	-
PI 596675	60	Citrullus amarus	South Africa	Southern Africa	388863	CA	5e-06	5e-06	0.999979	5e-06	5e-06	-
PI 596677	62	Citrullus amarus	South Africa	Southern Africa	548037	CA	5e-06	5e-06	0.999981	5e-06	5e-06	-
PI 296342	Tsamma	Citrullus amarus	South Africa	Southern Africa	718613	CA	5e-06	5e-06	0.99998	5e-06	5e-06	-
PI 266027	59.1007 (1) (X)	Citrullus lanatus	Venezuela	South America	488500	CA	5e-06	5e-06	0.999979	5e-06	5e-06	Excluded
PI 296343	Tsamma	Citrullus amarus	South Africa	Southern Africa	685860	CA	5e-06	5e-06	0.99998	5e-06	5e-06	-
PI 505604	ZM/A 5335	Citrullus amarus	Zambia	Southern Africa	505957	CA	5e-06	5e-06	0.99998	5e-06	5e-06	-
PI 596658	25	Citrullus amarus	South Africa	Southern Africa	1035308	CA	4e-06	4e-06	0.999982	4e-06	4e-06	-
PI 596653	20	Citrullus amarus	South Africa	Southern Africa	647567	CA	5e-06	5e-06	0.999981	5e-06	5e-06	-
PI 596656	23	Citrullus amarus	South Africa	Southern Africa	1214983	CA	4e-06	4e-06	0.999982	4e-06	4e-06	-
PI 296337	Tsamma	Citrullus amarus	South Africa	Southern Africa	694861	CA	5e-06	5e-06	0.99998	5e-06	5e-06	-
PI 596671	53	Citrullus amarus	South Africa	Southern Africa	410175	CA	5e-06	5e-06	0.99998	5e-06	5e-06	-
PI 189225	No. 1	Citrullus amarus	Zaire	Western Africa	777522	CA	5e-06	5e-06	0.999981	5e-06	5e-06	-
PI 542123	611	Citrullus amarus	Botswana	Southern Africa	386419	CA	5e-06	5e-06	0.999979	5e-06	5e-06	-
PI 542114	JT 58	Citrullus amarus	Botswana	Southern Africa	425919	CA	5e-06	5e-06	0.99998	5e-06	5e-06	-
PI 635670	RED-SEEDED CITRON	Citrullus lanatus	United States	North America	188126	CA	7e-06	7e-06	0.961288	0.038692	7e-06	Excluded
PI 494817	ZFA 3288	Citrullus amarus	Zambia	Southern Africa	501544	CA	5e-06	5e-06	0.99998	5e-06	5e-06	-
PI 500331	ZM-1925	Citrullus amarus	Zambia	Southern Africa	640172	CA	5e-06	5e-06	0.999981	5e-06	5e-06	-
PI 500332	ZM-1958	Citrullus amarus	Zambia	Southern Africa	587037	CA	5e-06	5e-06	0.99998	5e-06	5e-06	-
PI 500334	ZM-2062	Citrullus amarus	Zambia	Southern Africa	518210	CA	5e-06	5e-06	0.99998	5e-06	5e-06	-
PI 500335	ZM-2109	Citrullus amarus	Zambia	Southern Africa	554108	CA	5e-06	5e-06	0.999981	5e-06	5e-06	-
PI 270564	18656	Citrullus amarus	South Africa	Southern Africa	332954	CA	6e-06	6e-06	0.999975	6e-06	6e-06	-
PI 596665	44	Citrullus amarus	South Africa	Southern Africa	626747	CA	5e-06	5e-06	0.999981	5e-06	5e-06	-
PI 296335	DL/64/187	Citrullus amarus	South Africa	Southern Africa	678310	CA	5e-06	5e-06	0.99998	5e-06	5e-06	-
PI 500354	ZM-2793	Citrullus amarus	Zambia	Southern Africa	396352	CA	5e-06	5e-06	0.999979	5e-06	5e-06	-
PI 532659	152	Citrullus amarus	South Africa	Southern Africa	490847	CA	5e-06	5e-06	0.99998	5e-06	5e-06	-
PI 225557	110	Citrullus lanatus	Zimbabwe	Southern Africa	407772	CA	6e-06	6e-06	0.999977	6e-06	6e-06	Excluded
PI 482283	TGR 649	Citrullus amarus	Zimbabwe	Southern Africa	1131033	CA	4e-06	4e-06	0.999982	4e-06	4e-06	-
Grif 17032	AL 163	Citrullus amarus	United States	North America	1580743	CA	6e-06	6e-06	0.994206	0.005775	6e-06	-
PI 606135	K-4992	Citrullus amarus	Russian Federation	Europe	521675	CA	5e-06	5e-06	0.99998	5e-06	5e-06	-
PI 674465	Davis-Benny Citron	Citrullus lanatus	United States	North America	688539	CA	5e-06	5e-06	0.99998	5e-06	5e-06	Excluded
PI 512854	V-CU-77	Citrullus amarus	Spain	Europe	574953	CA	5e-06	5e-06	0.975265	0.024721	5e-06	-
PI 379243	Slatkarka	Citrullus amarus	Macedonia	Europe	651061	CA	5e-06	5e-06	0.999981	5e-06	5e-06	-
PI 379251	Slatkarka	Citrullus lanatus	Macedonia	Europe	727169	CA	5e-06	5e-06	0.999981	5e-06	5e-06	Excluded
PI 674448	43-522	Citrullus amarus	Russian Federation	Europe	1076680	CA	5e-06	5e-06	0.999981	5e-06	5e-06	-
PI 271775	Kaffir	Citrullus amarus	South Africa	Southern Africa	584243	CA	5e-06	5e-06	0.999978	5e-06	5e-06	-
PI 299379	DL/64/490	Citrullus amarus	South Africa	Southern Africa	469509	CA	5e-06	5e-06	0.999978	5e-06	5e-06	-
PI 299378	DL/64/489	Citrullus amarus	South Africa	Southern Africa	522698	CA	5e-06	5e-06	0.999979	5e-06	5e-06	-
PI 482276	TGR 348	Citrullus amarus	Zimbabwe	Southern Africa	668489	CA	5e-06	5e-06	0.999981	5e-06	5e-06	-
PI 482367	TGR 1858	Citrullus lanatus	Zimbabwe	Southern Africa	519483	CA	5e-06	5e-06	0.999978	5e-06	5e-06	Excluded
PI 482324	TGR 1041	Citrullus amarus	Zimbabwe	Southern Africa	858535	CA	5e-06	5e-06	0.999981	5e-06	5e-06	-
PI 482316	TGR 891	Citrullus amarus	Zimbabwe	Southern Africa	821537	CA	5e-06	5e-06	0.999982	5e-06	5e-06	-
PI 482252	TGR 98	Citrullus amarus	Zimbabwe	Southern Africa	504916	CA	5e-06	5e-06	0.99998	5e-06	5e-06	-
PI 482315	TGR 875	Citrullus amarus	Zimbabwe	Southern Africa	661717	CA	5e-06	5e-06	0.999981	5e-06	5e-06	-
PI 482309	TGR 777	Citrullus amarus	Zimbabwe	Southern Africa	538312	CA	5e-06	5e-06	0.99998	5e-06	5e-06	-
PI 482288	TGR 679	Citrullus lanatus	Zimbabwe	Southern Africa	772481	CA	5e-06	5e-06	0.999981	5e-06	5e-06	Excluded
PI 482282	TGR 620	Citrullus amarus	Zimbabwe	Southern Africa	620871	CA	5e-06	5e-06	0.99998	5e-06	5e-06	-
PI 482311	TGR 848	Citrullus amarus	Zimbabwe	Southern Africa	525485	CA	5e-06	5e-06	0.999979	5e-06	5e-06	-
PI 482326	TGR 1069	Citrullus amarus	Zimbabwe	Southern Africa	818624	CA	5e-06	5e-06	0.999982	5e-06	5e-06	-
PI 500303	ZM-1143	Citrullus amarus	Zambia	Southern Africa	645726	CA	5e-06	5e-06	0.999981	5e-06	5e-06	-
PI 482308	TGR 775	Citrullus amarus	Zimbabwe	Southern Africa	827217	CA	5e-06	5e-06	0.96759	0.032397	5e-06	-
PI 482336	TGR 1185	Citrullus amarus	Zimbabwe	Southern Africa	883160	CA	5e-06	5e-06	0.999981	5e-06	5e-06	-
PI 482273	TGR 345	Citrullus amarus	Zimbabwe	Southern Africa	429363	CA	5e-06	5e-06	0.999979	5e-06	5e-06	-
PI 482361	TGR 1763	Citrullus amarus	Zimbabwe	Southern Africa	564104	CA	5e-06	5e-06	0.99998	5e-06	5e-06	-
PI 500308	ZM-1296	Citrullus amarus	Zambia	Southern Africa	1292636	CA	5e-06	5e-06	0.999982	5e-06	5e-06	-
PI 482277	TGR 349	Citrullus amarus	Zimbabwe	Southern Africa	713701	CA	5e-06	5e-06	0.99998	5e-06	5e-06	-
PI 596659	26	Citrullus amarus	South Africa	Southern Africa	700240	CA	5e-06	5e-06	0.999981	5e-06	5e-06	-
PI 244017	No. 1	Citrullus amarus	South Africa	Southern Africa	622369	CA	5e-06	5e-06	0.986456	0.013528	5e-06	-
PI 244019	Delagoa	Citrullus amarus	South Africa	Southern Africa	649913	CA	5e-06	5e-06	0.999979	5e-06	5e-06	-
PI 244018	No. 2	Citrullus amarus	South Africa	Southern Africa	684788	CA	5e-06	5e-06	0.999979	5e-06	5e-06	-
PI 248774	Summa	Citrullus amarus	Namibia	Southern Africa	793558	CA	5e-06	5e-06	0.999979	5e-06	5e-06	-
PI 271770	P.H.R.S. No. 16	Citrullus amarus	South Africa	Southern Africa	404039	CA	6e-06	6e-06	0.999977	6e-06	6e-06	-
PI 596670	51	Citrullus amarus	South Africa	Southern Africa	261090	CA	6e-06	6e-06	0.999977	6e-06	6e-06	-
PI 271769	Karkaer	Citrullus amarus	South Africa	Southern Africa	868117	CA	5e-06	5e-06	0.99998	5e-06	5e-06	-
PI 271773	P.H.R.S. No. 19	Citrullus amarus	South Africa	Southern Africa	337714	CA	6e-06	6e-06	0.999977	6e-06	6e-06	-
PI 596669	49	Citrullus amarus	South Africa	Southern Africa	265947	CA	6e-06	6e-06	0.999976	6e-06	6e-06	-
PI 596668	48	Citrullus amarus	South Africa	Southern Africa	991409	CA	5e-06	5e-06	0.99998	5e-06	5e-06	-
PI 596666	45	Citrullus amarus	South Africa	Southern Africa	929289	CA	5e-06	5e-06	0.999982	4e-06	5e-06	-
PI 596696	112	Citrullus amarus	South Africa	Southern Africa	609799	CA	5e-06	5e-06	0.999981	5e-06	5e-06	-
PI 596662	37	Citrullus amarus	South Africa	Southern Africa	878792	CA	4e-06	4e-06	0.999982	4e-06	4e-06	-
PI 485580	M-307B-1	Citrullus amarus	Botswana	Southern Africa	523675	CA	5e-06	5e-06	0.999978	5e-06	5e-06	-
PI 482342	TGR 1431	Citrullus amarus	Zimbabwe	Southern Africa	681067	CA	5e-06	5e-06	0.999981	5e-06	5e-06	-
PI 255137	Large Tsamma	Citrullus amarus	South Africa	Southern Africa	334629	CA	6e-06	6e-06	0.997596	0.002386	6e-06	-
PI 485583	M-307B-4	Citrullus amarus	Botswana	Southern Africa	592107	CA	5e-06	5e-06	0.99998	5e-06	5e-06	-
PI 485581	M-307B-2	Citrullus amarus	Botswana	Southern Africa	793822	CA	5e-06	5e-06	0.999981	5e-06	5e-06	-
PI 482265	TGR 273	Citrullus amarus	Zimbabwe	Southern Africa	599623	CA	5e-06	5e-06	0.999981	5e-06	5e-06	-
PI 482259	TGR 183	Citrullus amarus	Zimbabwe	Southern Africa	493853	CA	5e-06	5e-06	0.99998	5e-06	5e-06	-
PI 482261	TGR 204	Citrullus amarus	Zimbabwe	Southern Africa	533201	CA	5e-06	5e-06	0.979931	0.020054	5e-06	-
PI 482322	TGR 924	Citrullus amarus	Zimbabwe	Southern Africa	699490	CA	5e-06	5e-06	0.99998	5e-06	5e-06	-
PI 482355	TGR 1667	Citrullus amarus	Zimbabwe	Southern Africa	369576	CA	5e-06	5e-06	0.999979	5e-06	5e-06	-
PI 482293	TGR 711	Citrullus amarus	Zimbabwe	Southern Africa	711693	CA	5e-06	5e-06	0.999981	5e-06	5e-06	-
PI 482318	TGR 904	Citrullus lanatus	Zimbabwe	Southern Africa	902435	CA	5e-06	5e-06	0.999981	5e-06	5e-06	Excluded
PI 482319	TGR 905	Citrullus amarus	Zimbabwe	Southern Africa	731632	CA	5e-06	5e-06	0.999981	5e-06	5e-06	-
PI 482321	TGR 919	Citrullus amarus	Zimbabwe	Southern Africa	583093	CA	5e-06	5e-06	0.99998	5e-06	5e-06	-
PI 482298	TGR 726	Citrullus amarus	Zimbabwe	Southern Africa	690556	CA	5e-06	5e-06	0.999981	5e-06	5e-06	-
PI 271985	Campo Arviazioni No.2	Citrullus lanatus	Somalia	Eastern Africa	1004059	Group 1	0.572295	0.023514	0.03279	5e-06	0.371397	-
PI 174098	7737	Citrullus lanatus	Turkey	Europe	437100	Group 1	0.815009	6e-06	6e-06	6e-06	0.184973	-
PI 242906		Citrullus lanatus	Afghanistan	Central West Asia	1179379	Group 1	0.849693	0.150293	5e-06	5e-06	5e-06	-
PI 249010	57-478	Citrullus lanatus	Nigeria	Western Africa	574215	Group 1	0.526375	0.005338	5e-06	5e-06	0.468278	-
PI 549163	TCD 064	Citrullus lanatus	Chad	Western Africa	438118	Group 1	0.49347	0.046425	5e-06	0.1024	0.357699	-
PI 549160	TCD 007	Citrullus lanatus	Chad	Western Africa	886863	Group 1	0.346306	0.01719	5e-06	5e-06	0.636495	-
PI 536448	KLM-1431	Citrullus lanatus	Maldives	Central West Asia	441986	Group 1	5e-06	5e-06	5e-06	5e-06	0.999981	-
PI 535948	C038	Citrullus lanatus	Cameroon	Western Africa	493000	Group 1	5e-06	5e-06	5e-06	5e-06	0.999981	-
PI 254622	Bol El Homar	Citrullus lanatus	Sudan	Northern Africa	557256	Group 1	0.43096	0.137736	5e-06	5e-06	0.431295	-
PI 254623	Nahudi	Citrullus lanatus	Sudan	Northern Africa	468618	Group 1	0.630004	0.088782	5e-06	5e-06	0.281204	-
PI 500314	ZM-1331	Citrullus lanatus	Zambia	Southern Africa	730566	Group 1	0.554351	5e-06	4e-06	4e-06	0.445636	-
PI 481871	191	Citrullus lanatus	Sudan	Northern Africa	538201	Group 1	0.52137	0.089922	0.006249	0.076878	0.30558	-
PI 260733		Citrullus lanatus	Sudan	Northern Africa	268252	Group 1	0.854359	0.145623	6e-06	6e-06	6e-06	-
PI 247399	Manolados	Citrullus lanatus	Greece	Europe	691259	Group 1	0.576937	5e-06	5e-06	5e-06	0.423049	-
PI 163574	1020	Citrullus lanatus	Guatemala	North America	583608	Group 1	0.569277	5e-06	5e-06	5e-06	0.430707	-
PI 164474	TARBUZA	Citrullus lanatus	India	Central West Asia	505348	Group 1	0.554315	5e-06	5e-06	5e-06	0.445669	-
PI 164248	Egusi	Citrullus mucosospermus	Liberia	Western Africa	393361	Group 1	6e-06	6e-06	5e-06	6e-06	0.999978	-
PI 595201	WM-2	Citrullus lanatus	United States	North America	530333	Group 1	0.579577	5e-06	5e-06	5e-06	0.420409	-
PI 179878	Matira	Citrullus lanatus	India	Central West Asia	1131192	Group 1	6e-06	0.337576	6e-06	6e-06	0.662406	-
PI 178874	9690	Citrullus lanatus	Turkey	Europe	391898	Group 1	0.548294	0.001923	6e-06	6e-06	0.449772	-
PI 183673	No. 10739	Citrullus lanatus	Turkey	Europe	586444	Group 1	0.521433	5e-06	5e-06	5e-06	0.478552	-
PI 189317	No. 69	Citrullus lanatus	Nigeria	Western Africa	807932	Group 1	0.329575	5e-06	5e-06	5e-06	0.670411	-
PI 595200	WM-1	Citrullus lanatus	United States	North America	762890	Group 1	0.322171	4e-06	4e-06	4e-06	0.677816	-
PI 179240	6127	Citrullus lanatus	Turkey	Europe	805959	Group 1	0.416879	6e-06	6e-06	6e-06	0.583104	-
PI 195928	9617	Citrullus lanatus	Ethiopia	Eastern Africa	1194753	Group 1	0.481304	4e-06	4e-06	4e-06	0.518683	-
PI 186975	Egusi	Citrullus mucosospermus	Ghana	Western Africa	638045	Group 1	0.306708	5e-06	5e-06	5e-06	0.693278	-
PI 185636		Citrullus lanatus	Ghana	Western Africa	176128	Group 1	1.2e-05	1.2e-05	1.1e-05	1.2e-05	0.999954	-
PI 326516	Egusi	Citrullus mucosospermus	Ghana	Western Africa	563363	Group 1	5e-06	5e-06	5e-06	5e-06	0.999982	-
PI 494529	Egusi	Citrullus mucosospermus	Nigeria	Western Africa	875953	Group 1	4e-06	4e-06	4e-06	4e-06	0.999983	-
PI 494528	Egusi	Citrullus mucosospermus	Nigeria	Western Africa	971727	Group 1	4e-06	4e-06	4e-06	4e-06	0.999983	-
PI 560015	Egusi	Citrullus mucosospermus	Nigeria	Western Africa	398419	Group 1	5e-06	5e-06	5e-06	0.088494	0.911491	-
PI 595203	WM-4	Citrullus mucosospermus	United States	North America	677281	Group 1	5e-06	5e-06	5e-06	5e-06	0.999981	-
PI 189318	Egusi	Citrullus mucosospermus	Nigeria	Western Africa	773674	Group 1	0.272154	5e-06	5e-06	5e-06	0.727832	-
PI 248178	Mangara	Citrullus mucosospermus	Zaire	Western Africa	821138	Group 1	5e-06	0.002038	5e-06	5e-06	0.997948	-
PI 595202	WM-3	Citrullus lanatus	United States	North America	599131	Group 1	5e-06	5e-06	5e-06	5e-06	0.999982	-
PI 560016	Egusi	Citrullus mucosospermus	Nigeria	Western Africa	304905	Group 1	5e-06	5e-06	5e-06	0.08964	0.910344	-
PI 249009	Egusi	Citrullus mucosospermus	Nigeria	Western Africa	509314	Group 1	0.173549	5e-06	5e-06	5e-06	0.826436	-
PI 457916	Egusi	Citrullus mucosospermus	Liberia	Western Africa	817085	Group 1	4e-06	4e-06	4e-06	0.042862	0.957125	-
PI 494531	Egusi	Citrullus mucosospermus	Nigeria	Western Africa	1121672	Group 1	5e-06	5e-06	4e-06	5e-06	0.999982	-
PI 560003	Egusi	Citrullus mucosospermus	Nigeria	Western Africa	384746	Group 1	5e-06	5e-06	5e-06	0.089522	0.910463	-
PI 560020	Egusi	Citrullus mucosospermus	Nigeria	Western Africa	350500	Group 1	5e-06	5e-06	5e-06	0.094119	0.905866	-
PI 532723	Egusi	Citrullus mucosospermus	Zaire	Western Africa	456610	Group 1	5e-06	5e-06	5e-06	0.096534	0.903451	-
PI 532722	Egusi	Citrullus mucosospermus	Zaire	Western Africa	563682	Group 1	5e-06	5e-06	4e-06	0.089831	0.910155	-
PI 532733	Egusi	Citrullus mucosospermus	Zaire	Western Africa	417606	Group 1	5e-06	5e-06	5e-06	0.079614	0.920371	-
PI 532730	Egusi	Citrullus mucosospermus	Zaire	Western Africa	464944	Group 1	5e-06	5e-06	5e-06	0.081764	0.918222	-
PI 532732	Egusi	Citrullus mucosospermus	Zaire	Western Africa	496583	Group 1	5e-06	5e-06	5e-06	0.084739	0.915247	-
PI 186489	Egusi	Citrullus mucosospermus	Nigeria	Western Africa	1247687	Group 1	5e-06	5e-06	5e-06	5e-06	0.999981	-
PI 560011	Egusi	Citrullus mucosospermus	Nigeria	Western Africa	377687	Group 1	5e-06	5e-06	5e-06	0.082863	0.917122	-
PI 560012	Egusi	Citrullus mucosospermus	Nigeria	Western Africa	419693	Group 1	5e-06	5e-06	5e-06	0.087212	0.912773	-
PI 186490	Egusi	Citrullus mucosospermus	Nigeria	Western Africa	657008	Group 1	5e-06	5e-06	5e-06	5e-06	0.999981	-
PI 560008	Egusi	Citrullus mucosospermus	Nigeria	Western Africa	585712	Group 1	5e-06	5e-06	4e-06	0.085561	0.914426	-
PI 560004	Egusi	Citrullus mucosospermus	Nigeria	Western Africa	303693	Group 1	5e-06	5e-06	5e-06	0.092665	0.90732	-
PI 560000	Egusi	Citrullus mucosospermus	Nigeria	Western Africa	526075	Group 1	5e-06	5e-06	5e-06	0.086421	0.913565	-
PI 306782	Egusi	Citrullus mucosospermus	Nigeria	Western Africa	802091	Group 1	4e-06	4e-06	4e-06	4e-06	0.999983	-
PI 560005	Egusi	Citrullus mucosospermus	Nigeria	Western Africa	322378	Group 1	5e-06	5e-06	5e-06	0.080548	0.919437	-
PI 560014	Egusi	Citrullus mucosospermus	Nigeria	Western Africa	520973	Group 1	5e-06	5e-06	5e-06	0.085718	0.914269	-
PI 560013	Egusi	Citrullus mucosospermus	Nigeria	Western Africa	548428	Group 1	5e-06	5e-06	5e-06	0.083666	0.91632	-
PI 560002	Egusi	Citrullus mucosospermus	Nigeria	Western Africa	436395	Group 1	5e-06	5e-06	5e-06	0.084276	0.91571	-
PI 560010	Egusi	Citrullus mucosospermus	Nigeria	Western Africa	376153	Group 1	5e-06	5e-06	5e-06	0.083192	0.916793	-
PI 560007	Egusi	Citrullus mucosospermus	Nigeria	Western Africa	455100	Group 1	5e-06	5e-06	5e-06	0.087436	0.91255	-
PI 560001	Egusi	Citrullus mucosospermus	Nigeria	Western Africa	496321	Group 1	5e-06	5e-06	5e-06	0.086814	0.913172	-
PI 494527	Egusi	Citrullus mucosospermus	Nigeria	Western Africa	528911	Group 1	5e-06	5e-06	5e-06	5e-06	0.999981	-
PI 560009	Egusi	Citrullus mucosospermus	Nigeria	Western Africa	535664	Group 1	5e-06	5e-06	4e-06	0.082604	0.917383	-
PI 464872		Citrullus lanatus	China	East Asia	545092	Group 1	5e-06	0.878201	5e-06	0.121785	5e-06	-
PI 219906	Hindwanah	Citrullus lanatus	Afghanistan	Central West Asia	429912	Group 1	0.75985	0.01161	6e-06	6e-06	0.228528	-
PI 247398	Astakon	Citrullus mucosospermus	Greece	Europe	727547	Group 1	0.650782	5e-06	5e-06	5e-06	0.349204	-
PI 270140	V13	Citrullus lanatus	India	Central West Asia	391668	Group 1	0.653639	5e-06	5e-06	5e-06	0.346346	-
PI 490376	Linkinda	Citrullus lanatus	Mali	Western Africa	577936	Group 1	0.23553	5e-06	5e-06	0.058173	0.706288	-
PI 490379	Egusi	Citrullus mucosospermus	Mali	Western Africa	807932	Group 1	5e-06	0.207397	4e-06	5e-06	0.792589	-
PI 490377	Dennemaoundi	Citrullus mucosospermus	Mali	Western Africa	510857	Group 1	5e-06	0.199558	5e-06	5e-06	0.800428	-
PI 490384	Egusi	Citrullus mucosospermus	Mali	Western Africa	823917	Group 1	0.240919	4e-06	4e-06	4e-06	0.759068	-
PI 490380	Egusi	Citrullus mucosospermus	Mali	Western Africa	482464	Group 1	0.241724	5e-06	5e-06	5e-06	0.758262	-
PI 490381	Egusi	Citrullus mucosospermus	Mali	Western Africa	562485	Group 1	5e-06	0.187414	5e-06	5e-06	0.812572	-
PI 490386	Egusi	Citrullus mucosospermus	Mali	Western Africa	752692	Group 1	0.231114	4e-06	4e-06	4e-06	0.768873	-
PI 254741	Egusi	Citrullus mucosospermus	Senegal	Western Africa	1383035	Group 1	0.222467	6e-06	6e-06	6e-06	0.777515	-
PI 254735	Egusi	Citrullus mucosospermus	Senegal	Western Africa	586109	Group 1	5e-06	0.230277	5e-06	5e-06	0.769708	-
PI 254740	Egusi	Citrullus mucosospermus	Senegal	Western Africa	362824	Group 1	5e-06	0.210429	5e-06	5e-06	0.789555	-
PI 254736	Egusi	Citrullus mucosospermus	Senegal	Western Africa	755791	Group 1	0.266579	5e-06	5e-06	5e-06	0.733407	-
PI 254742	Egusi	Citrullus mucosospermus	Senegal	Western Africa	305647	Group 1	5e-06	0.175435	5e-06	5e-06	0.824548	-
PI 254743	Egusi	Citrullus mucosospermus	Senegal	Western Africa	468593	Group 1	5e-06	0.18322	5e-06	5e-06	0.816764	-
PI 254744	A 746	Citrullus amarus	Senegal	Western Africa	931519	Group 1	0.187767	5e-06	5e-06	5e-06	0.812218	Excluded
PI 254739	B 6	Citrullus lanatus	Senegal	Western Africa	367499	Group 1	5e-06	0.196106	5e-06	5e-06	0.803878	-
PI 254737	Egusi	Citrullus mucosospermus	Senegal	Western Africa	564091	Group 1	5e-06	0.272017	5e-06	5e-06	0.727969	-
PI 254738	B 5	Citrullus lanatus	Senegal	Western Africa	1762319	Group 1	0.257655	0.039521	5e-06	5e-06	0.702815	-
PI 271984	Campo Arviazioni No.1	Citrullus lanatus	Somalia	Eastern Africa	483312	Group 1	0.608388	5e-06	0.008516	5e-06	0.383086	-
PI 388021	Arka Jyoti	Citrullus lanatus	India	Central West Asia	513836	Group 1	0.224502	0.243674	5e-06	5e-06	0.531815	-
PI 392291	FAO 35.599	Citrullus lanatus	Kenya	Eastern Africa	530329	Group 1	0.16214	0.297113	5e-06	5e-06	0.540738	-
PI 271987	Galca Moico No.1	Citrullus lanatus	Somalia	Eastern Africa	1008005	Group 1	0.493494	5e-06	0.011458	5e-06	0.495038	-
PI 271983	No. 3	Citrullus lanatus	Somalia	Eastern Africa	877511	Group 1	0.140571	5e-06	6e-06	5e-06	0.859413	-
PI 271982	No. 2	Citrullus lanatus	Somalia	Eastern Africa	1465625	Group 1	0.146582	5e-06	5e-06	5e-06	0.853404	-
PI 506439		Citrullus lanatus	Moldova	Europe	379079	Group 1	0.288376	5e-06	5e-06	0.083377	0.628237	-
PI 482372	TGR 1938	Citrullus lanatus	Zimbabwe	Southern Africa	626909	Group 1	5e-06	5e-06	5e-06	0.050409	0.949577	-
PI 482374	TGR 1959	Citrullus lanatus	Zimbabwe	Southern Africa	624147	Group 1	0.104489	5e-06	5e-06	0.057085	0.838417	-
PI 482364	TGR 1798	Citrullus lanatus	Zimbabwe	Southern Africa	651938	Group 1	5e-06	5e-06	5e-06	0.045084	0.954902	-
PI 482350	TGR 1571	Citrullus lanatus	Zimbabwe	Southern Africa	342382	Group 1	5e-06	5e-06	5e-06	0.053047	0.946937	-
PI 482349	TGR 1564	Citrullus lanatus	Zimbabwe	Southern Africa	630152	Group 1	5e-06	5e-06	5e-06	0.050454	0.949532	-
PI 526239	AMM 1326	Citrullus lanatus	Zimbabwe	Southern Africa	373657	Group 1	5e-06	5e-06	5e-06	0.088576	0.911409	-
PI 368528	1550	Citrullus lanatus	Macedonia	Europe	469314	Group 1	5e-06	5e-06	5e-06	0.057725	0.94226	-
PI 482323	TGR 925	Citrullus lanatus	Zimbabwe	Southern Africa	621028	Group 1	5e-06	0.143519	5e-06	5e-06	0.856467	-
PI 482357	TGR 1677	Citrullus lanatus	Zimbabwe	Southern Africa	770285	Group 1	5e-06	5e-06	4e-06	0.046736	0.953251	-
PI 526233	AMM 419	Citrullus lanatus	Zimbabwe	Southern Africa	435879	Group 1	5e-06	5e-06	5e-06	0.082163	0.917822	-
PI 482362	TGR 1772	Citrullus lanatus	Zimbabwe	Southern Africa	425744	Group 1	5e-06	5e-06	5e-06	0.049581	0.950404	-
PI 482353	TGR 1633	Citrullus lanatus	Zimbabwe	Southern Africa	602929	Group 1	5e-06	5e-06	5e-06	0.050402	0.949584	-
PI 482269	TGR 308	Citrullus lanatus	Zimbabwe	Southern Africa	477651	Group 1	5e-06	5e-06	5e-06	5e-06	0.999981	-
PI 482256	TGR 143	Citrullus lanatus	Zimbabwe	Southern Africa	473352	Group 1	5e-06	0.048997	5e-06	0.053288	0.897705	-
PI 482248	TGR 56	Citrullus lanatus	Zimbabwe	Southern Africa	484253	Group 1	5e-06	5e-06	5e-06	0.057381	0.942605	-
PI 526236	AMM 1267	Citrullus lanatus	Zimbabwe	Southern Africa	356762	Group 1	5e-06	5e-06	5e-06	0.084875	0.915108	-
PI 482250	TGR 58	Citrullus lanatus	Zimbabwe	Southern Africa	627025	Group 1	5e-06	5e-06	4e-06	0.050823	0.949164	-
PI 482272	TGR 326	Citrullus lanatus	Zimbabwe	Southern Africa	827083	Group 1	4e-06	4e-06	4e-06	4e-06	0.999983	-
PI 482263	TGR 246	Citrullus lanatus	Zimbabwe	Southern Africa	636253	Group 1	5e-06	5e-06	4e-06	4e-06	0.999982	-
PI 299563	Amakeba	Citrullus lanatus	South Africa	Southern Africa	779316	Group 1	5e-06	5e-06	0.011222	5e-06	0.988765	-
PI 482380	TGR 2035	Citrullus lanatus	Zimbabwe	Southern Africa	689205	Group 1	5e-06	5e-06	5e-06	0.050215	0.949771	-
PI 482344	TGR 1457	Citrullus lanatus	Zimbabwe	Southern Africa	607178	Group 1	5e-06	5e-06	5e-06	5e-06	0.999981	-
PI 482275	TGR 347	Citrullus lanatus	Zimbabwe	Southern Africa	787493	Group 1	4e-06	4e-06	0.014452	4e-06	0.985535	-
PI 482345	TGR 1465	Citrullus lanatus	Zimbabwe	Southern Africa	856520	Group 1	4e-06	4e-06	4e-06	4e-06	0.999982	-
PI 482377	TGR 2005	Citrullus lanatus	Zimbabwe	Southern Africa	605622	Group 1	5e-06	5e-06	5e-06	0.04661	0.953376	-
PI 482340	TGR 1328	Citrullus lanatus	Zimbabwe	Southern Africa	962763	Group 1	4e-06	4e-06	4e-06	4e-06	0.999983	-
PI 505588	ZM/A 5320	Citrullus lanatus	Zambia	Southern Africa	427684	Group 1	5e-06	5e-06	5e-06	0.090317	0.909668	-
PI 482366	TGR 1828	Citrullus lanatus	Zimbabwe	Southern Africa	532884	Group 1	5e-06	5e-06	5e-06	0.055641	0.944345	-
PI 482363	TGR 1782	Citrullus lanatus	Zimbabwe	Southern Africa	519245	Group 1	5e-06	5e-06	5e-06	0.056901	0.943084	-
PI 505592	ZM/A 5380	Citrullus lanatus	Zambia	Southern Africa	492732	Group 1	5e-06	5e-06	5e-06	0.07783	0.922156	-
PI 500315	ZM-1361	Citrullus lanatus	Zambia	Southern Africa	987389	Group 1	4e-06	4e-06	0.085131	4e-06	0.914856	Excluded
PI 505591	ZM/A 5372	Citrullus lanatus	Zambia	Southern Africa	493146	Group 1	5e-06	5e-06	5e-06	0.081026	0.91896	-
PI 505589	ZM/A 5322	Citrullus lanatus	Zambia	Southern Africa	603416	Group 1	4e-06	4e-06	4e-06	0.082162	0.917825	-
PI 505594	ZM/A 5395	Citrullus lanatus	Zambia	Southern Africa	487233	Group 1	5e-06	5e-06	5e-06	0.084058	0.915928	-
PI 505595	ZM/A 5399	Citrullus lanatus	Zambia	Southern Africa	399162	Group 1	5e-06	5e-06	5e-06	0.077381	0.922604	-
PI 482281	TGR 560	Citrullus lanatus	Zimbabwe	Southern Africa	665995	Group 1	0.024008	5e-06	4e-06	5e-06	0.975978	-
PI 505593	ZM/A 5386	Citrullus lanatus	Zambia	Southern Africa	376481	Group 1	5e-06	5e-06	5e-06	0.085995	0.91399	-
PI 505587	ZM/A 5313	Citrullus lanatus	Zambia	Southern Africa	396931	Group 1	5e-06	5e-06	5e-06	0.081829	0.918156	-
PI 505590	ZM/A 5329	Citrullus lanatus	Zambia	Southern Africa	1170526	Group 1	0.031075	4e-06	4e-06	4e-06	0.968912	-
PI 482330	TGR 1144	Citrullus lanatus	Zimbabwe	Southern Africa	418807	Group 1	0.035694	5e-06	5e-06	5e-06	0.96429	-
PI 500311	ZM-1303	Citrullus lanatus	Zambia	Southern Africa	794508	Group 1	0.028164	0.077112	4e-06	4e-06	0.894715	-
PI 500309	ZM-1297	Citrullus lanatus	Zambia	Southern Africa	684637	Group 1	0.093424	0.122233	4e-06	4e-06	0.784335	-
PI 482375	TGR 1968	Citrullus lanatus	Zimbabwe	Southern Africa	553418	Group 1	5e-06	5e-06	5e-06	0.065346	0.934639	-
PI 526232	AMM 418	Citrullus lanatus	Zimbabwe	Southern Africa	475578	Group 1	5e-06	5e-06	5e-06	0.081408	0.918578	-
PI 482343	TGR 1454	Citrullus lanatus	Zimbabwe	Southern Africa	696275	Group 1	5e-06	5e-06	4e-06	4e-06	0.999982	-
PI 482292	TGR 695B	Citrullus lanatus	Zimbabwe	Southern Africa	479940	Group 1	0.071431	5e-06	5e-06	5e-06	0.928555	-
PI 482287	TGR 678	Citrullus lanatus	Zimbabwe	Southern Africa	558620	Group 1	0.125692	5e-06	5e-06	5e-06	0.874293	-
PI 526231	AMM 023	Citrullus lanatus	Zimbabwe	Southern Africa	365582	Group 1	5e-06	5e-06	5e-06	0.095067	0.904918	-
PI 482304	TGR 745	Citrullus lanatus	Zimbabwe	Southern Africa	558178	Group 1	5e-06	0.179945	5e-06	5e-06	0.820041	-
PI 500321	ZM-1459	Citrullus lanatus	Zambia	Southern Africa	1131857	Group 1	4e-06	4e-06	4e-06	4e-06	0.999983	-
PI 482249	TGR 57	Citrullus lanatus	Zimbabwe	Southern Africa	578350	Group 1	5e-06	5e-06	4e-06	0.053182	0.946805	-
PI 482373	TGR 1947	Citrullus lanatus	Zimbabwe	Southern Africa	773245	Group 1	4e-06	4e-06	4e-06	0.04489	0.955096	-
PI 482317	TGR 892	Citrullus lanatus	Zimbabwe	Southern Africa	1105348	Group 1	4e-06	4e-06	4e-06	4e-06	0.999983	-
PI 482280	TGR 483	Citrullus lanatus	Zimbabwe	Southern Africa	588044	Group 1	5e-06	0.031182	5e-06	5e-06	0.968804	-
PI 482354	TGR 1652	Citrullus lanatus	Zimbabwe	Southern Africa	482412	Group 1	5e-06	5e-06	5e-06	0.059872	0.940114	-
PI 482314	TGR 870	Citrullus lanatus	Zimbabwe	Southern Africa	643459	Group 1	5e-06	5e-06	5e-06	5e-06	0.999982	-
PI 482306	TGR 770	Citrullus lanatus	Zimbabwe	Southern Africa	916065	Group 1	4e-06	4e-06	4e-06	4e-06	0.999983	-
PI 482295	TGR 712B	Citrullus lanatus	Zimbabwe	Southern Africa	536762	Group 1	5e-06	0.095929	5e-06	5e-06	0.904057	-
PI 482320	TGR 916	Citrullus lanatus	Zimbabwe	Southern Africa	1110203	Group 1	4e-06	4e-06	4e-06	4e-06	0.999983	-
PI 482346	TGR 1512	Citrullus lanatus	Zimbabwe	Southern Africa	624124	Group 1	0.154757	5e-06	5e-06	5e-06	0.84523	-
PI 482334	TGR 1168	Citrullus amarus	Zimbabwe	Southern Africa	573659	Group 1	5e-06	5e-06	5e-06	5e-06	0.999981	Excluded
PI 482254	TGR 112	Citrullus lanatus	Zimbabwe	Southern Africa	601616	Group 1	5e-06	5e-06	4e-06	0.05101	0.948976	-
PI 482264	TGR 256	Citrullus lanatus	Zimbabwe	Southern Africa	535027	Group 1	5e-06	5e-06	5e-06	5e-06	0.999981	-
PI 500304	ZM-1177	Citrullus lanatus	Zambia	Southern Africa	793306	Group 1	4e-06	4e-06	4e-06	4e-06	0.999982	-
PI 482260	TGR 203	Citrullus lanatus	Zimbabwe	Southern Africa	838058	Group 1	4e-06	4e-06	4e-06	0.053582	0.946405	-
PI 500310	ZM-1299	Citrullus lanatus	Zambia	Southern Africa	755989	Group 1	0.022314	4e-06	4e-06	4e-06	0.977672	-
PI 505586	ZM/A 5206	Citrullus lanatus	Zambia	Southern Africa	536540	Group 1	5e-06	5e-06	5e-06	5e-06	0.999982	-
PI 494816	ZFA 3271	Citrullus lanatus	Zambia	Southern Africa	810310	Group 1	4e-06	4e-06	4e-06	4e-06	0.999983	-
PI 494820	ZFA 3335	Citrullus lanatus	Zambia	Southern Africa	824395	Group 1	4e-06	4e-06	4e-06	4e-06	0.999982	-
PI 494821	ZFA 3381	Citrullus lanatus	Zambia	Southern Africa	739693	Group 1	4e-06	4e-06	4e-06	4e-06	0.999982	-
PI 494819	ZFA 3333	Citrullus lanatus	Zambia	Southern Africa	775109	Group 1	0.081097	4e-06	4e-06	4e-06	0.918889	-
PI 482247	TGR 41	Citrullus lanatus	Zimbabwe	Southern Africa	422647	Group 1	5e-06	5e-06	5e-06	0.053245	0.946739	-
PI 482381	TGR 2084	Citrullus lanatus	Zimbabwe	Southern Africa	401539	Group 1	0.0446	5e-06	5e-06	0.055142	0.900248	-
PI 500333	ZM-2055	Citrullus lanatus	Zambia	Southern Africa	666355	Group 1	4e-06	4e-06	4e-06	4e-06	0.999982	-
PI 500344	ZM-2332	Citrullus lanatus	Zambia	Southern Africa	878185	Group 1	5e-06	5e-06	5e-06	5e-06	0.999981	-
PI 494815	Inamunwa	Citrullus lanatus	Zambia	Southern Africa	1028721	Group 1	4e-06	4e-06	4e-06	4e-06	0.999983	-
PI 500312	ZM-1323	Citrullus lanatus	Zambia	Southern Africa	690686	Group 1	5e-06	5e-06	4e-06	5e-06	0.999982	-
PI 500317	ZM-1406	Citrullus lanatus	Zambia	Southern Africa	714933	Group 1	5e-06	5e-06	4e-06	5e-06	0.999982	-
PI 500343	ZM-2331	Citrullus lanatus	Zambia	Southern Africa	530349	Group 1	5e-06	5e-06	5e-06	5e-06	0.999981	-
PI 500350	ZM-2605	Citrullus lanatus	Zambia	Southern Africa	396835	Group 1	5e-06	5e-06	5e-06	5e-06	0.99998	-
PI 500349	ZM-2595	Citrullus lanatus	Zambia	Southern Africa	411703	Group 1	5e-06	5e-06	5e-06	5e-06	0.999981	-
PI 482278	TGR 360	Citrullus lanatus	Zimbabwe	Southern Africa	803865	Group 1	4e-06	4e-06	4e-06	4e-06	0.999982	-
PI 482251	TGR 59	Citrullus lanatus	Zimbabwe	Southern Africa	602512	Group 1	5e-06	5e-06	4e-06	0.045287	0.954699	-
PI 491265	TGR 2103	Citrullus lanatus	Zimbabwe	Southern Africa	801639	Group 1	4e-06	4e-06	4e-06	4e-06	0.999982	-
PI 482376	TGR 1984	Citrullus lanatus	Zimbabwe	Southern Africa	585521	Group 1	5e-06	5e-06	5e-06	0.04428	0.955706	-
PI 500345	ZM-2381	Citrullus lanatus	Zambia	Southern Africa	676924	Group 1	5e-06	5e-06	4e-06	5e-06	0.999982	-
PI 500301	ZM-1031	Citrullus lanatus	Zambia	Southern Africa	588343	Group 1	5e-06	5e-06	5e-06	5e-06	0.999981	-
PI 500302	ZM-1039	Citrullus lanatus	Zambia	Southern Africa	579246	Group 1	5e-06	5e-06	5e-06	5e-06	0.999981	-
PI 500306	ZM-1195	Citrullus lanatus	Zambia	Southern Africa	526742	Group 1	5e-06	0.090336	5e-06	5e-06	0.909649	-
PI 482370	TGR 1899	Citrullus lanatus	Zimbabwe	Southern Africa	456831	Group 1	5e-06	5e-06	5e-06	0.050615	0.94937	-
PI 500328	ZM-1722	Citrullus lanatus	Zambia	Southern Africa	714162	Group 1	4e-06	4e-06	4e-06	4e-06	0.999982	-
PI 500340	ZM-2176	Citrullus lanatus	Zambia	Southern Africa	611075	Group 1	5e-06	5e-06	4e-06	5e-06	0.999982	-
PI 500348	ZM-2526	Citrullus lanatus	Zambia	Southern Africa	545032	Group 1	5e-06	5e-06	5e-06	5e-06	0.999981	-
PI 482378	TGR 2006	Citrullus lanatus	Zimbabwe	Southern Africa	535421	Group 1	5e-06	5e-06	5e-06	0.057473	0.942513	-
PI 500338	ZM-2143	Citrullus lanatus	Zambia	Southern Africa	627636	Group 1	5e-06	5e-06	4e-06	0.074382	0.925605	-
PI 505585	ZM/A 5011	Citrullus lanatus	Zambia	Southern Africa	476966	Group 1	5e-06	5e-06	5e-06	5e-06	0.999981	-
PI 500346	ZM-2393	Citrullus lanatus	Zambia	Southern Africa	581517	Group 1	5e-06	5e-06	4e-06	5e-06	0.999982	-
PI 500336	ZM-2110	Citrullus lanatus	Zambia	Southern Africa	519874	Group 1	5e-06	5e-06	5e-06	0.081302	0.918684	-
PI 500318	ZM-1445	Citrullus lanatus	Zambia	Southern Africa	792312	Group 1	5e-06	5e-06	5e-06	5e-06	0.999982	-
PI 500319	ZM-1446	Citrullus lanatus	Zambia	Southern Africa	595182	Group 1	5e-06	5e-06	5e-06	5e-06	0.999981	-
PI 500337	ZM-2132	Citrullus lanatus	Zambia	Southern Africa	568824	Group 1	5e-06	0.062388	5e-06	0.07286	0.864742	-
PI 482352	TGR 1630	Citrullus lanatus	Zimbabwe	Southern Africa	598744	Group 1	5e-06	5e-06	5e-06	0.047897	0.952089	-
PI 500342	ZM-2295	Citrullus lanatus	Zambia	Southern Africa	547339	Group 1	5e-06	5e-06	4e-06	5e-06	0.999982	-
PI 482337	TGR 1187	Citrullus lanatus	Zimbabwe	Southern Africa	530945	Group 1	5e-06	5e-06	5e-06	5e-06	0.999981	-
PI 482268	TGR 299	Citrullus lanatus	Zimbabwe	Southern Africa	619435	Group 1	5e-06	5e-06	5e-06	5e-06	0.999981	-
PI 482296	TGR 712C	Citrullus lanatus	Zimbabwe	Southern Africa	790830	Group 1	4e-06	4e-06	4e-06	4e-06	0.999983	-
PI 526237	AMM 1268	Citrullus lanatus	Zimbabwe	Southern Africa	428213	Group 1	5e-06	5e-06	5e-06	0.084042	0.915944	-
PI 459074		Citrullus lanatus	Botswana	Southern Africa	587238	Group 1	5e-06	5e-06	5e-06	0.050953	0.949033	-
PI 459075		Citrullus lanatus	Botswana	Southern Africa	501256	Group 1	5e-06	5e-06	0.011138	0.055142	0.93371	-
PI 482297	TGR 725	Citrullus lanatus	Zimbabwe	Southern Africa	674895	Group 1	5e-06	5e-06	4e-06	5e-06	0.999982	-
PI 500352	ZM-2730	Citrullus lanatus	Zambia	Southern Africa	437388	Group 1	5e-06	5e-06	5e-06	5e-06	0.999981	-
PI 500353	ZM-2769	Citrullus lanatus	Zambia	Southern Africa	475996	Group 1	5e-06	5e-06	5e-06	5e-06	0.999981	-
PI 482371	TGR 1927	Citrullus lanatus	Zimbabwe	Southern Africa	432785	Group 1	5e-06	5e-06	5e-06	0.056771	0.943214	-
PI 482360	TGR 1762	Citrullus lanatus	Zimbabwe	Southern Africa	326251	Group 1	5e-06	5e-06	5e-06	0.056009	0.943974	-
PI 482348	TGR 1547	Citrullus lanatus	Zimbabwe	Southern Africa	423329	Group 1	5e-06	5e-06	5e-06	0.049984	0.950001	-
PI 500347	ZM-2428	Citrullus lanatus	Zambia	Southern Africa	582981	Group 1	5e-06	5e-06	4e-06	5e-06	0.999982	-
PI 482339	TGR 1238	Citrullus lanatus	Zimbabwe	Southern Africa	773611	Group 1	0.010051	4e-06	4e-06	4e-06	0.989935	-
PI 482335	TGR 1170	Citrullus amarus	Zimbabwe	Southern Africa	589593	Group 1	0.000431	5e-06	5e-06	5e-06	0.999555	Excluded
PI 482305	TGR 752	Citrullus lanatus	Zimbabwe	Southern Africa	686577	Group 1	5e-06	5e-06	4e-06	4e-06	0.999982	-
PI 500305	ZM-1193	Citrullus lanatus	Zambia	Southern Africa	589331	Group 1	5e-06	5e-06	5e-06	5e-06	0.999981	-
PI 482262	TGR 219	Citrullus lanatus	Zimbabwe	Southern Africa	512777	Group 1	5e-06	0.004719	5e-06	0.052995	0.942276	-
PI 482255	TGR 130	Citrullus lanatus	Zimbabwe	Southern Africa	780861	Group 1	4e-06	4e-06	4e-06	0.050835	0.949152	-
PI 482294	TGR 712A	Citrullus lanatus	Zimbabwe	Southern Africa	674561	Group 1	0.009956	4e-06	4e-06	4e-06	0.990031	-
PI 482359	TGR 1754	Citrullus lanatus	Zimbabwe	Southern Africa	381430	Group 1	5e-06	5e-06	5e-06	0.049308	0.950676	-
PI 482325	TGR 1063	Citrullus lanatus	Zimbabwe	Southern Africa	636546	Group 1	5e-06	5e-06	5e-06	0.043146	0.95684	-
PI 482310	TGR 842	Citrullus lanatus	Zimbabwe	Southern Africa	638520	Group 1	5e-06	5e-06	5e-06	5e-06	0.999982	-
PI 482267	TGR 275	Citrullus lanatus	Zimbabwe	Southern Africa	748806	Group 1	4e-06	4e-06	4e-06	4e-06	0.999983	-
PI 482253	TGR 102	Citrullus lanatus	Zimbabwe	Southern Africa	597939	Group 1	5e-06	5e-06	5e-06	0.05913	0.940856	-
PI 482365	TGR 1802	Citrullus lanatus	Zimbabwe	Southern Africa	371753	Group 1	5e-06	5e-06	5e-06	0.058706	0.941279	-
PI 482347	TGR 1530	Citrullus lanatus	Zimbabwe	Southern Africa	647648	Group 1	0.047627	0.00807	4e-06	4e-06	0.944294	-
PI 212596	No. 13102	Citrullus lanatus	Afghanistan	Central West Asia	325827	Group 2	0.955317	0.044665	6e-06	6e-06	6e-06	-
PI 593366	ZWRM 82	Citrullus lanatus	China	East Asia	600541	Group 2	0.826336	0.173651	5e-06	5e-06	5e-06	-
PI 504519	CFS-101	Citrullus lanatus	Australia	Oceania	883287	Group 2	0.694212	0.071761	5e-06	5e-06	0.234018	-
PI 288522	281	Citrullus lanatus	India	Central West Asia	660529	Group 2	0.760551	0.158929	5e-06	5e-06	0.08051	-
PI 180276	Matira	Citrullus lanatus	India	Central West Asia	577855	Group 2	0.784472	0.112402	7e-06	7e-06	0.103111	-
PI 180426	Kolangra	Citrullus lanatus	India	Central West Asia	536984	Group 2	0.839886	0.160099	5e-06	5e-06	5e-06	-
PI 593381	ZWRM 97	Citrullus lanatus	China	East Asia	409802	Group 2	0.876196	0.12379	5e-06	5e-06	5e-06	-
PI 532818	ZHUANG LANG 2	Citrullus lanatus	China	East Asia	450101	Group 2	0.61641	0.266038	5e-06	0.117543	5e-06	-
PI 502316	AR-259	Citrullus lanatus	Uzbekistan	Central West Asia	398242	Group 2	0.930453	0.069532	5e-06	5e-06	5e-06	-
PI 207473	No. 12685	Citrullus lanatus	Afghanistan	Central West Asia	515736	Group 2	0.88883	0.111155	5e-06	5e-06	5e-06	-
PI 675116	MKDW-028	Citrullus lanatus	Turkmenistan	Central West Asia	616183	Group 2	0.933128	0.066858	5e-06	5e-06	5e-06	-
PI 418762	32	Citrullus lanatus	Afghanistan	Central West Asia	544513	Group 2	0.944273	0.055713	5e-06	5e-06	5e-06	-
PI 255662	K-1800	Citrullus lanatus	Afghanistan	Central West Asia	851697	Group 2	0.549204	6e-06	6e-06	6e-06	0.450779	-
PI 525090	69	Citrullus lanatus	Egypt	Northern Africa	322903	Group 2	0.988211	0.008513	5e-06	5e-06	0.003266	-
PI 525086	48	Citrullus lanatus	Egypt	Northern Africa	419117	Group 2	0.875763	0.124222	5e-06	5e-06	5e-06	-
PI 525087	49	Citrullus lanatus	Egypt	Northern Africa	534999	Group 2	0.93484	0.065146	5e-06	5e-06	5e-06	-
PI 368527	1542	Citrullus lanatus	Montenegro	Europe	571089	Group 2	0.934105	0.013441	5e-06	0.052446	5e-06	-
PI 525084	3	Citrullus lanatus	Egypt	Northern Africa	773463	Group 2	0.91509	0.084896	4e-06	4e-06	4e-06	-
PI 270545		Citrullus lanatus	Sudan	Northern Africa	635611	Group 2	0.99586	5e-06	0.004124	5e-06	5e-06	-
PI 525091	71	Citrullus lanatus	Egypt	Northern Africa	460809	Group 2	0.999981	5e-06	5e-06	5e-06	5e-06	-
PI 512828	V-CU-42	Citrullus lanatus	Spain	Europe	520707	Group 2	0.990246	0.00974	5e-06	5e-06	5e-06	-
PI 674466	PI 525088-PMR	Citrullus lanatus	United States	North America	789708	Group 2	0.999981	5e-06	5e-06	5e-06	5e-06	-
PI 525088	58	Citrullus lanatus	Egypt	Northern Africa	380983	Group 2	0.991064	0.008921	5e-06	5e-06	5e-06	-
PI 270143	C71	Citrullus lanatus	India	Central West Asia	393092	Group 2	0.713868	0.025486	6e-06	6e-06	0.260634	-
PI 536452	KLM-1504	Citrullus lanatus	Maldives	Central West Asia	441594	Group 2	0.411539	0.588447	5e-06	5e-06	5e-06	-
PI 542617	1088	Citrullus lanatus	Algeria	Northern Africa	316602	Group 2	0.709259	0.286684	0.004047	5e-06	5e-06	-
PI 536454	KLM-1583	Citrullus lanatus	Maldives	Central West Asia	520724	Group 2	0.517084	0.372646	5e-06	5e-06	0.110262	-
PI 536460	KLM-1645	Citrullus lanatus	Maldives	Central West Asia	575574	Group 2	0.60011	0.320773	4e-06	4e-06	0.079108	-
PI 536451	KLM-1468	Citrullus lanatus	Maldives	Central West Asia	476083	Group 2	0.602115	0.316775	5e-06	5e-06	0.081101	-
PI 536462	KLM-1866	Citrullus lanatus	Maldives	Central West Asia	548716	Group 2	0.633025	0.273111	5e-06	5e-06	0.093855	-
PI 536464	KLM-2011	Citrullus lanatus	Maldives	Central West Asia	566042	Group 2	0.561763	0.314152	5e-06	5e-06	0.124077	-
PI 536463	KLM-1909	Citrullus lanatus	Maldives	Central West Asia	539434	Group 2	0.561666	0.43832	5e-06	5e-06	5e-06	-
PI 536457	KLM-1632	Citrullus lanatus	Maldives	Central West Asia	500523	Group 2	0.640822	0.359164	5e-06	5e-06	5e-06	-
PI 536459	KLM-1643	Citrullus lanatus	Maldives	Central West Asia	522408	Group 2	0.622628	0.300712	5e-06	5e-06	0.076651	-
PI 536458	KLM-1638	Citrullus lanatus	Maldives	Central West Asia	615210	Group 2	0.651041	0.348946	4e-06	4e-06	5e-06	-
PI 370015	Ci. 70-01	Citrullus lanatus	India	Central West Asia	502093	Group 2	0.72786	0.215368	5e-06	0.056762	5e-06	-
PI 222184	755	Citrullus lanatus	Afghanistan	Central West Asia	1195785	Group 2	0.98926	0.010722	6e-06	6e-06	6e-06	-
PI 195771	2805	Citrullus lanatus	Guatemala	North America	1097204	Group 2	0.849009	0.150977	5e-06	5e-06	5e-06	-
PI 475746	TWW-116	Citrullus lanatus	Paraguay	South America	767664	Group 2	0.5622	0.374579	4e-06	0.050022	0.013194	-
PI 203551		Citrullus lanatus	United States	North America	628377	Group 2	0.870367	5e-06	5e-06	5e-06	0.129617	-
PI 458738	TWW-110	Citrullus lanatus	Paraguay	South America	599550	Group 2	0.88698	5e-06	5e-06	0.0557	0.05731	-
PI 458739	TWW-111	Citrullus lanatus	Paraguay	South America	865455	Group 2	0.874174	4e-06	4e-06	0.045123	0.080694	-
PI 476324	Cel'nolistnyj 215	Citrullus lanatus	Soviet Union	Europe	720115	Group 2	0.627721	0.204197	4e-06	0.065357	0.102721	-
PI 186974		Citrullus lanatus	Ghana	Western Africa	785644	Group 2	0.713853	0.069989	5e-06	5e-06	0.216149	-
PI 271752	No. 3	Citrullus lanatus	Ghana	Western Africa	384712	Group 2	0.952421	5e-06	5e-06	5e-06	0.047563	-
PI 271750	No. 1	Citrullus lanatus	Ghana	Western Africa	682004	Group 2	0.960045	5e-06	5e-06	5e-06	0.03994	-
PI 543212	Sandia	Citrullus lanatus	Bolivia	South America	392594	Group 2	0.47104	0.483837	5e-06	5e-06	0.045113	-
PI 543210	Muchas shandia (Chamane)	Citrullus lanatus	Bolivia	South America	357496	Group 2	0.768096	5e-06	5e-06	5e-06	0.231889	-
PI 487459	2909	Citrullus lanatus	Venezuela	South America	608520	Group 2	0.789239	5e-06	5e-06	0.06193	0.148822	-
PI 487458	Patilla	Citrullus lanatus	Venezuela	South America	536119	Group 2	0.395419	5e-06	5e-06	0.056175	0.548396	-
PI 173888	Tarbuza	Citrullus lanatus	India	Central West Asia	1825891	Group 2	0.999973	7e-06	7e-06	7e-06	7e-06	-
PI 164636	PUSHANI	Citrullus lanatus	India	Central West Asia	498601	Group 2	0.971889	0.007153	5e-06	5e-06	0.020948	-
PI 164639	9063	Citrullus lanatus	India	Central West Asia	469101	Group 2	0.980917	0.019067	5e-06	5e-06	5e-06	-
PI 164685	9110	Citrullus lanatus	India	Central West Asia	423355	Group 2	0.999979	5e-06	5e-06	5e-06	5e-06	-
PI 164247		Citrullus lanatus	Liberia	Western Africa	940332	Group 2	0.735047	0.264938	5e-06	5e-06	5e-06	-
PI 164633	PUSHANI	Citrullus lanatus	India	Central West Asia	502580	Group 2	0.995965	0.004019	5e-06	5e-06	5e-06	-
PI 164655	9080	Citrullus lanatus	India	Central West Asia	1125113	Group 2	0.999979	5e-06	5e-06	5e-06	5e-06	-
PI 164634	PUSHANI	Citrullus lanatus	India	Central West Asia	442716	Group 2	0.984587	0.015397	5e-06	5e-06	5e-06	-
PI 182933	Tarbuch	Citrullus lanatus	India	Central West Asia	525603	Group 2	0.944359	0.055625	5e-06	5e-06	5e-06	-
PI 182934	Tarbuch	Citrullus lanatus	India	Central West Asia	621414	Group 2	0.93384	0.066144	5e-06	5e-06	5e-06	-
PI 164687	9112	Citrullus lanatus	India	Central West Asia	535272	Group 2	0.908692	0.091293	5e-06	5e-06	5e-06	-
PI 164708	9135	Citrullus lanatus	India	Central West Asia	497814	Group 2	0.922133	0.077851	5e-06	5e-06	5e-06	-
PI 212983	No. 13423	Citrullus lanatus	India	Central West Asia	672593	Group 2	0.95618	0.022229	5e-06	5e-06	0.02158	-
PI 164748	Tarbuza	Citrullus lanatus	India	Central West Asia	2938907	Group 2	0.993487	0.006496	6e-06	6e-06	6e-06	-
PI 180278	Kalinga	Citrullus lanatus	India	Central West Asia	923601	Group 2	0.99402	0.005964	5e-06	6e-06	6e-06	-
PI 183299	Tarbuza	Citrullus lanatus	India	Central West Asia	936827	Group 2	0.917493	0.082494	5e-06	5e-06	5e-06	-
PI 182935	Tarbuza	Citrullus lanatus	India	Central West Asia	557003	Group 2	0.940265	0.011786	6e-06	6e-06	0.047937	-
PI 183023	Tarbuch	Citrullus lanatus	India	Central West Asia	655526	Group 2	0.998494	0.001491	5e-06	5e-06	5e-06	-
PI 179881	Kalinga	Citrullus amarus	India	Central West Asia	1487880	Group 2	0.999975	6e-06	6e-06	6e-06	6e-06	Excluded
PI 164146	TARBUZA	Citrullus lanatus	India	Central West Asia	797824	Group 2	0.911063	0.088921	5e-06	5e-06	5e-06	-
PI 179883	Tarbuch	Citrullus lanatus	India	Central West Asia	302412	Group 2	0.992459	0.007523	6e-06	6e-06	6e-06	-
PI 183300	Rakri Kumri	Citrullus lanatus	India	Central West Asia	628799	Group 2	0.944547	0.055437	5e-06	5e-06	5e-06	-
PI 179884	Tarbuch	Citrullus lanatus	India	Central West Asia	1975990	Group 2	0.976561	0.023421	6e-06	6e-06	6e-06	-
PI 164804	TARBUZA	Citrullus lanatus	India	Central West Asia	423747	Group 2	0.999482	0.000503	5e-06	5e-06	5e-06	-
PI 180277	Tarbuz	Citrullus lanatus	India	Central West Asia	750428	Group 2	0.964422	0.035563	5e-06	5e-06	5e-06	-
PI 271981	No. 1	Citrullus lanatus	Somalia	Eastern Africa	852766	Group 2	0.99998	5e-06	5e-06	5e-06	5e-06	-
PI 183398	Tarbuch	Citrullus lanatus	India	Central West Asia	394473	Group 2	0.994328	0.005655	6e-06	6e-06	6e-06	-
PI 183124	Tarbuch	Citrullus lanatus	India	Central West Asia	895111	Group 2	0.977564	0.019125	5e-06	5e-06	0.003301	-
PI 192937	Greenskin Red	Citrullus lanatus	China	East Asia	117353	Group 2	0.702642	0.297316	1.4e-05	1.4e-05	1.4e-05	-
PI 183123	Tarbuch	Citrullus lanatus	India	Central West Asia	452773	Group 2	0.974813	0.025171	5e-06	5e-06	5e-06	-
PI 163203	TARBUZA	Citrullus lanatus	India	Central West Asia	437806	Group 2	0.927874	0.07211	5e-06	5e-06	5e-06	-
PI 179886	Tarbuch	Citrullus lanatus	India	Central West Asia	2431730	Group 2	0.909691	0.090288	7e-06	7e-06	7e-06	-
PI 381723	Wm-35	Citrullus lanatus	India	Central West Asia	478829	Group 2	0.987525	0.01246	5e-06	5e-06	5e-06	-
PI 164550	TARBUZA	Citrullus lanatus	India	Central West Asia	424565	Group 2	0.955425	0.044559	5e-06	5e-06	5e-06	-
PI 164570	PUSHANI	Citrullus lanatus	India	Central West Asia	443027	Group 2	0.967307	5e-06	5e-06	5e-06	0.032677	-
PI 381705	Wm-12	Citrullus lanatus	India	Central West Asia	700633	Group 2	0.943084	0.056902	4e-06	5e-06	5e-06	-
PI 381704	Wm-11	Citrullus lanatus	India	Central West Asia	721275	Group 2	0.977383	0.022604	5e-06	4e-06	4e-06	-
PI 381709	Wm-19	Citrullus lanatus	India	Central West Asia	744394	Group 2	0.966653	0.033334	4e-06	4e-06	5e-06	-
PI 164709	9136	Citrullus lanatus	India	Central West Asia	459034	Group 2	0.999979	5e-06	5e-06	5e-06	5e-06	-
PI 271778	No. 13	Citrullus lanatus	South Africa	Southern Africa	375501	Group 2	0.625329	0.079545	0.134254	5e-06	0.160867	Excluded
PI 178877	10224	Citrullus lanatus	Turkey	Europe	522475	Group 2	0.995494	0.004491	5e-06	5e-06	5e-06	-
PI 381736	Wm-50	Citrullus lanatus	India	Central West Asia	662363	Group 2	0.942941	4e-06	4e-06	0.057045	4e-06	-
PI 381728	Wm-40	Citrullus lanatus	India	Central West Asia	693432	Group 2	0.673065	0.326922	4e-06	4e-06	4e-06	-
PI 381734	Wm-48	Citrullus lanatus	India	Central West Asia	662554	Group 2	0.969118	0.030868	4e-06	5e-06	5e-06	-
PI 275631	1348-A	Citrullus lanatus	India	Central West Asia	493455	Group 2	0.995641	0.004344	5e-06	5e-06	5e-06	-
PI 183126	Tarbuch	Citrullus lanatus	India	Central West Asia	3472333	Group 2	0.999969	8e-06	8e-06	8e-06	8e-06	-
PI 277279	Tarmuj	Citrullus lanatus	India	Central West Asia	485371	Group 2	0.985601	5e-06	5e-06	5e-06	0.014385	-
PI 214044	No. 13461	Citrullus lanatus	India	Central West Asia	766628	Group 2	0.986651	5e-06	0.000812	5e-06	0.012526	-
PI 216029	13767	Citrullus lanatus	India	Central West Asia	767699	Group 2	0.969963	0.016159	5e-06	5e-06	0.013868	-
PI 227206	Asahi-yamato	Citrullus lanatus	Japan	East Asia	618540	Group 2	0.995411	5e-06	5e-06	5e-06	0.004575	-
PI 165523	TARBUZA	Citrullus lanatus	India	Central West Asia	435368	Group 2	0.984433	0.015551	5e-06	5e-06	5e-06	-
PI 266028	59.1007 (2) (X)	Citrullus lanatus	Venezuela	South America	4040431	Group 2	0.994979	8e-06	0.004997	8e-06	8e-06	-
PI 274785		Citrullus lanatus	India	Central West Asia	637381	Group 2	0.861888	0.138098	5e-06	5e-06	5e-06	-
PI 381737	Wm-51	Citrullus lanatus	India	Central West Asia	617384	Group 2	0.943422	4e-06	4e-06	0.056564	4e-06	-
PI 250146	Tarbooz	Citrullus lanatus	Pakistan	Central West Asia	388091	Group 2	0.973858	0.026126	5e-06	5e-06	5e-06	-
PI 164737	ANDRAWAN KAPSHAL	Citrullus lanatus	India	Central West Asia	412078	Group 2	0.986115	0.013869	5e-06	5e-06	5e-06	-
PI 164543	Tarbuza	Citrullus lanatus	India	Central West Asia	459533	Group 2	0.999979	5e-06	5e-06	5e-06	5e-06	-
PI 269466	931	Citrullus lanatus	Pakistan	Central West Asia	612462	Group 2	0.999982	5e-06	5e-06	5e-06	5e-06	-
PI 163204	TARBUZA	Citrullus lanatus	India	Central West Asia	444554	Group 2	0.965659	0.034326	5e-06	5e-06	5e-06	-
PI 381711	Wm-21	Citrullus lanatus	India	Central West Asia	713857	Group 2	0.962468	0.037519	4e-06	4e-06	4e-06	-
PI 381725	Wm-37	Citrullus lanatus	India	Central West Asia	650758	Group 2	0.932402	0.067584	4e-06	4e-06	4e-06	-
PI 537276	WKP-88-56	Citrullus lanatus	Pakistan	Central West Asia	449052	Group 2	0.999981	5e-06	5e-06	5e-06	5e-06	-
PI 537271	WKP-88-51	Citrullus lanatus	Pakistan	Central West Asia	807997	Group 2	0.946187	0.044976	4e-06	4e-06	0.008828	-
PI 381694	Wm-1	Citrullus lanatus	India	Central West Asia	604105	Group 2	0.924329	0.075657	5e-06	5e-06	5e-06	-
PI 537270	WKP-88-50	Citrullus lanatus	Pakistan	Central West Asia	424911	Group 2	0.852516	0.147443	5e-06	5e-06	3.2e-05	-
PI 217939	14126	Citrullus lanatus	Pakistan	Central West Asia	356622	Group 2	0.913794	0.086189	6e-06	6e-06	6e-06	-
PI 537269	WKP-88-49	Citrullus lanatus	Pakistan	Central West Asia	542712	Group 2	0.921021	0.078965	5e-06	5e-06	5e-06	-
PI 537275	WKP-88-55	Citrullus lanatus	Pakistan	Central West Asia	468803	Group 2	0.912256	0.08773	5e-06	5e-06	5e-06	-
PI 537265	WKP-88-45	Citrullus lanatus	Pakistan	Central West Asia	705268	Group 2	0.913312	0.086675	4e-06	4e-06	4e-06	-
PI 537274	WKP-88-54	Citrullus lanatus	Pakistan	Central West Asia	521609	Group 2	0.88968	0.110306	5e-06	5e-06	5e-06	-
PI 537273	WKP-88-53	Citrullus lanatus	Pakistan	Central West Asia	443233	Group 2	0.977277	0.022708	5e-06	5e-06	5e-06	-
PI 537266	WKP-88-46	Citrullus lanatus	Pakistan	Central West Asia	592893	Group 2	0.870262	0.129724	4e-06	4e-06	5e-06	-
PI 537268	WKP-88-48	Citrullus lanatus	Pakistan	Central West Asia	512967	Group 2	0.899828	0.100158	5e-06	5e-06	5e-06	-
PI 219691	14150	Citrullus lanatus	Pakistan	Central West Asia	341470	Group 2	0.976156	0.023827	6e-06	6e-06	6e-06	-
PI 537267	WKP-88-47	Citrullus lanatus	Pakistan	Central West Asia	575561	Group 2	0.999982	5e-06	4e-06	4e-06	5e-06	-
PI 177327	6275	Citrullus lanatus	Turkey	Europe	351105	Group 2	0.999975	6e-06	6e-06	6e-06	6e-06	-
PI 277978	No. 9	Citrullus lanatus	Turkey	Europe	394724	Group 2	0.99998	5e-06	5e-06	5e-06	5e-06	-
PI 277976	No. 7	Citrullus lanatus	Turkey	Europe	532381	Group 2	0.999981	5e-06	5e-06	5e-06	5e-06	-
PI 222711	Hendevaneh	Citrullus lanatus	Iran	Central West Asia	461336	Group 2	0.997936	0.002048	5e-06	5e-06	5e-06	-
PI 179661	Matira	Citrullus lanatus	India	Central West Asia	379565	Group 2	0.838294	6e-06	0.161689	6e-06	6e-06	Excluded
PI 357656	Crn brzak	Citrullus lanatus	Macedonia	Europe	685164	Group 2	0.933231	4e-06	4e-06	0.066756	4e-06	-
PI 379250	Zimna	Citrullus lanatus	Macedonia	Europe	656800	Group 2	0.988909	0.011078	4e-06	5e-06	5e-06	-
PI 288317	353	Citrullus lanatus	India	Central West Asia	973343	Group 2	0.999983	4e-06	4e-06	4e-06	4e-06	-
PI 163202	HINDUANA	Citrullus lanatus	India	Central West Asia	477744	Group 2	0.779153	0.213871	5e-06	5e-06	0.006965	-
PI 180427	Tarbuza	Citrullus lanatus	India	Central West Asia	3432137	Group 2	0.864802	0.13518	6e-06	6e-06	6e-06	-
PI 381699	Wm-6	Citrullus lanatus	India	Central West Asia	524306	Group 2	0.86323	0.136756	5e-06	5e-06	5e-06	-
PI 381708	Wm-18	Citrullus lanatus	India	Central West Asia	733734	Group 2	0.87869	0.121296	4e-06	5e-06	5e-06	-
Grif 14199	USM 137	Citrullus lanatus	India	Central West Asia	443097	Group 2	0.89572	0.104262	6e-06	6e-06	6e-06	-
PI 381714	Wm-24	Citrullus lanatus	India	Central West Asia	755636	Group 2	0.845464	0.154521	5e-06	5e-06	5e-06	-
PI 179876	Matira	Citrullus lanatus	India	Central West Asia	673189	Group 2	0.704258	0.295725	6e-06	6e-06	6e-06	-
Grif 5596	USM 3	Citrullus lanatus	India	Central West Asia	334848	Group 2	0.909153	0.06016	5e-06	5e-06	0.030676	-
Grif 5600	USM 220	Citrullus lanatus	India	Central West Asia	589347	Group 2	0.846625	0.069191	5e-06	5e-06	0.084173	-
PI 381715	Wm-25	Citrullus lanatus	India	Central West Asia	669131	Group 2	0.909826	0.09016	5e-06	5e-06	5e-06	-
Grif 5598	USM 140	Citrullus lanatus	India	Central West Asia	498957	Group 2	0.903115	0.09687	5e-06	5e-06	5e-06	-
PI 179880	Matira	Citrullus lanatus	India	Central West Asia	575503	Group 2	0.824794	0.175189	6e-06	6e-06	6e-06	-
PI 381706	Wm-14	Citrullus lanatus	India	Central West Asia	841895	Group 2	0.878373	0.044243	4e-06	4e-06	0.077375	-
PI 275632	1350-A	Citrullus lanatus	India	Central West Asia	555105	Group 2	0.993369	0.006616	5e-06	5e-06	5e-06	-
PI 381721	Wm-31	Citrullus lanatus	India	Central West Asia	1127138	Group 2	0.819192	0.086964	4e-06	4e-06	0.093836	-
PI 220779	Terboz	Citrullus lanatus	Afghanistan	Central West Asia	442185	Group 2	0.888056	0.111928	5e-06	5e-06	5e-06	-
PI 381717	Wm-27	Citrullus lanatus	India	Central West Asia	730879	Group 2	0.864292	0.135694	4e-06	4e-06	5e-06	-
Grif 5595	USM 141	Citrullus lanatus	India	Central West Asia	604504	Group 2	0.910766	0.089217	6e-06	6e-06	6e-06	-
PI 381698	Wm-5	Citrullus lanatus	India	Central West Asia	457606	Group 2	0.851648	0.120598	5e-06	5e-06	0.027745	-
PI 381712	Wm-22	Citrullus lanatus	India	Central West Asia	673994	Group 2	0.877442	0.079308	4e-06	5e-06	0.043242	-
PI 381696	Wm-3	Citrullus lanatus	India	Central West Asia	641098	Group 2	0.856952	0.143034	5e-06	5e-06	5e-06	-
PI 179877	Matira	Citrullus lanatus	India	Central West Asia	358496	Group 2	0.848512	0.151471	6e-06	6e-06	6e-06	-
PI 381720	Wm-30	Citrullus lanatus	India	Central West Asia	486727	Group 2	0.856958	0.143028	5e-06	5e-06	5e-06	-
PI 381716	Wm-26	Citrullus lanatus	India	Central West Asia	624456	Group 2	0.860903	0.069301	5e-06	5e-06	0.069786	-
PI 176917	Kadin Budu	Citrullus lanatus	Turkey	Europe	559489	Group 3	0.961139	0.038844	6e-06	6e-06	6e-06	-
PI 212094	13073	Citrullus lanatus	Afghanistan	Central West Asia	368245	Group 3	0.940188	0.059795	5e-06	5e-06	6e-06	-
PI 219907	Tarboz	Citrullus lanatus	Afghanistan	Central West Asia	410795	Group 3	0.999979	5e-06	5e-06	5e-06	5e-06	-
PI 179242	9876	Citrullus lanatus	Iraq	Central West Asia	316778	Group 3	0.919741	0.080241	6e-06	6e-06	6e-06	-
PI 174109	8774	Citrullus lanatus	Turkey	Europe	780071	Group 3	0.999975	6e-06	6e-06	6e-06	6e-06	-
PI 381741	Wm-56	Citrullus lanatus	India	Central West Asia	864487	Group 3	0.711004	0.288983	4e-06	4e-06	4e-06	-
PI 379234	Zimna	Citrullus lanatus	Macedonia	Europe	808596	Group 3	0.950729	4e-06	4e-06	0.049257	4e-06	-
PI 240532		Citrullus lanatus	Iran	Central West Asia	839611	Group 3	0.999979	5e-06	5e-06	5e-06	5e-06	-
PI 357703	238	Citrullus lanatus	Macedonia	Europe	766638	Group 3	0.898396	0.054356	4e-06	0.047239	4e-06	-
PI 167222	Karpuz	Citrullus lanatus	Turkey	Europe	628117	Group 3	0.999981	5e-06	5e-06	5e-06	5e-06	-
PI 512349	C-CI-5	Citrullus lanatus	Spain	Europe	522263	Group 3	0.534504	0.37384	5e-06	0.091647	5e-06	-
PI 254624	Red	Citrullus lanatus	Sudan	Northern Africa	542599	Group 3	0.850526	0.149459	5e-06	5e-06	5e-06	-
PI 507867	2701027	Citrullus lanatus	Hungary	Europe	400922	Group 3	0.65396	0.254729	5e-06	0.091301	5e-06	-
PI 368529	1593	Citrullus lanatus	Macedonia	Europe	673897	Group 3	0.943587	5e-06	4e-06	0.0564	5e-06	-
PI 507865	2700788	Citrullus lanatus	Hungary	Europe	524172	Group 3	0.854935	0.050861	5e-06	0.094195	5e-06	-
PI 507862	2700785	Citrullus lanatus	Hungary	Europe	710623	Group 3	0.819511	0.086883	4e-06	0.093598	4e-06	-
PI 507863	2700786	Citrullus lanatus	Hungary	Europe	414354	Group 3	0.85518	0.046214	5e-06	0.098596	5e-06	-
PI 357740	968	Citrullus lanatus	Macedonia	Europe	693286	Group 3	0.999983	4e-06	4e-06	4e-06	4e-06	-
PI 508445	Summer king	Citrullus lanatus	Korea, South	East Asia	386102	Group 3	0.900585	5e-06	5e-06	0.0994	5e-06	-
PI 507864	2700787	Citrullus lanatus	Hungary	Europe	416748	Group 3	0.905742	5e-06	5e-06	0.094243	5e-06	-
PI 507859	2700782	Citrullus lanatus	Hungary	Europe	395795	Group 3	0.801644	0.101937	5e-06	0.09641	5e-06	-
PI 346787		Citrullus lanatus	Serbia	Europe	483613	Group 3	0.943481	5e-06	5e-06	0.056505	5e-06	-
PI 290855	WILLS SUGAR MELON	Citrullus lanatus	United States	North America	533652	Group 3	0.873563	0.126422	5e-06	5e-06	5e-06	-
PI 635686	WILLS SUGAR	Citrullus lanatus	United States	North America	639878	Group 3	0.862284	0.137701	5e-06	5e-06	5e-06	-
PI 169255	2009	Citrullus lanatus	Turkey	Europe	482362	Group 3	0.715049	0.284936	5e-06	5e-06	5e-06	-
PI 593345	ZWRM 11	Citrullus lanatus	China	East Asia	490436	Group 3	0.050348	0.868347	5e-06	0.081296	5e-06	-
PI 162667	MENDOCINA	Citrullus lanatus	Argentina	South America	476043	Group 3	0.764216	0.235768	5e-06	5e-06	5e-06	-
PI 207472	No. 12655	Citrullus lanatus	Afghanistan	Central West Asia	1041869	Group 3	0.795102	0.204884	5e-06	5e-06	5e-06	-
PI 536449	KLM-1438	Citrullus lanatus	Maldives	Central West Asia	428028	Group 3	0.60042	0.399566	5e-06	5e-06	5e-06	-
PI 556994	AU-SWEET SCARLET	Citrullus lanatus	United States	North America	401564	Group 3	0.160642	0.750889	5e-06	0.088459	5e-06	-
PI 635639	MILES	Citrullus lanatus	United States	North America	699638	Group 3	0.351339	0.648647	5e-06	5e-06	5e-06	-
PI 512365	E-CI-8	Citrullus lanatus	Spain	Europe	488281	Group 3	0.999981	5e-06	5e-06	5e-06	5e-06	-
PI 629108	GOLDEN HONEY	Citrullus lanatus	United States	North America	546570	Group 3	0.335879	0.571535	4e-06	0.092577	4e-06	-
PI 438673	W-C 2161	Citrullus lanatus	Mexico	North America	455168	Group 3	0.654315	0.345671	5e-06	5e-06	5e-06	-
PI 635610	KLONDIKE BROWN SEEDED	Citrullus lanatus	United States	North America	865101	Group 3	0.223344	0.776643	4e-06	4e-06	4e-06	-
PI 635664	KLONDIKE WR65 GREEN RIND	Citrullus lanatus	United States	North America	267600	Group 3	0.267965	0.732018	5e-06	6e-06	6e-06	-
PI 357720	420	Citrullus lanatus	Macedonia	Europe	619290	Group 3	0.683794	0.316192	5e-06	5e-06	5e-06	-
PI 635703	KLONDIKE STRIPED 11	Citrullus lanatus	United States	North America	625300	Group 3	0.504847	0.495139	5e-06	5e-06	5e-06	-
PI 635614	KLONDIKE STRIPED BLUE RIBBON	Citrullus lanatus	United States	North America	306037	Group 3	0.243177	0.756807	5e-06	5e-06	5e-06	-
PI 635613	KLONDIKE RS 57	Citrullus lanatus	United States	North America	280834	Group 3	0.065232	0.932453	0.002305	5e-06	5e-06	-
PI 357739	878	Citrullus lanatus	Macedonia	Europe	860057	Group 3	0.233601	0.760222	0.006167	5e-06	5e-06	-
PI 635611	KLONDIKE MORSES BROWN SEEDED	Citrullus lanatus	United States	North America	672958	Group 3	0.494522	0.505464	5e-06	5e-06	5e-06	-
PI 635663	PEACOCK WR-50	Citrullus lanatus	United States	North America	736531	Group 3	0.505173	0.494814	4e-06	4e-06	4e-06	-
PI 635704	KLONDIKE 3	Citrullus lanatus	United States	North America	1029075	Group 3	0.394943	0.605044	4e-06	4e-06	4e-06	-
PI 438675	W-C 2382	Citrullus lanatus	Mexico	North America	591512	Group 3	0.397316	0.548977	5e-06	0.053698	5e-06	-
PI 635660	KLONDIKE WR-3 WILT RESISTANT	Citrullus lanatus	United States	North America	800796	Group 3	0.338144	0.661843	4e-06	4e-06	4e-06	-
PI 635612	KLONDIKE R 7	Citrullus lanatus	United States	North America	599297	Group 3	0.391986	0.607999	5e-06	5e-06	5e-06	-
PI 629109	IMPROVED PEACOCK	Citrullus lanatus	United States	North America	627953	Group 3	0.909741	4e-06	4e-06	0.090245	4e-06	-
PI 635609	KLONDIKE BLACK SEEDED	Citrullus lanatus	United States	North America	875275	Group 3	0.495229	0.504758	4e-06	4e-06	4e-06	-
PI 635619	PEACOCK IMPROVED SHIPPER	Citrullus lanatus	United States	North America	396806	Group 3	0.514361	0.485624	5e-06	5e-06	5e-06	-
PI 635662	PEACOCK STRIPED	Citrullus lanatus	United States	North America	857965	Group 3	0.523931	0.476056	4e-06	4e-06	4e-06	-
PI 635715	KLONDIKE 53 WILT RESISTANT	Citrullus lanatus	United States	North America	1085400	Group 3	0.242728	0.751407	0.005856	4e-06	4e-06	-
PI 635654	SCARLET PEACOCK	Citrullus lanatus	United States	North America	284435	Group 3	0.471087	0.512338	0.016564	5e-06	5e-06	-
PI 635661	KLONDIKE BLACK SEED 3	Citrullus lanatus	United States	North America	1041636	Group 3	0.519836	0.480152	4e-06	4e-06	4e-06	-
PI 635666	DARK GREEN KLONDIKE	Citrullus lanatus	United States	North America	1035516	Group 3	0.543883	0.456104	4e-06	5e-06	5e-06	-
PI 675114	Moon and Stars (Cherokee)	Citrullus lanatus	United States	North America	892976	Group 3	0.303533	0.696453	4e-06	4e-06	4e-06	-
PI 635769	TEXAS WHEELER	Citrullus lanatus	United States	North America	1111734	Group 3	0.265159	0.734827	4e-06	4e-06	4e-06	-
PI 635772	YELLOW FLESH NO NAMES EASTERN	Citrullus lanatus	United States	North America	1140518	Group 3	0.359603	0.640384	4e-06	4e-06	4e-06	-
PI 629102	COBB GEM	Citrullus lanatus	United States	North America	397191	Group 3	0.278918	0.625053	5e-06	0.09602	5e-06	-
PI 269680	Sweetheart	Citrullus lanatus	Belize	North America	1925211	Group 3	0.489218	0.510765	6e-06	6e-06	6e-06	-
PI 271777	No. W4-4	Citrullus lanatus	South Africa	Southern Africa	408199	Group 3	0.895704	5e-06	0.10428	5e-06	5e-06	Excluded
PI 479704	Blue Frost	Citrullus lanatus	United States	North America	477795	Group 3	5e-06	0.518764	5e-06	0.067466	0.413761	-
PI 600950	CRIMSON DIAMOND	Citrullus lanatus	United States	North America	432779	Group 3	0.189047	0.810939	5e-06	5e-06	5e-06	-
PI 674463	Moon and Stars (Van Doren)	Citrullus lanatus	United States	North America	607835	Group 3	0.261788	0.738197	5e-06	5e-06	5e-06	-
PI 271751	No. 2	Citrullus lanatus	Ghana	Western Africa	384198	Group 3	0.350247	0.649737	5e-06	5e-06	5e-06	-
PI 635621	STONE MOUNTAIN	Citrullus lanatus	United States	North America	1400073	Group 3	0.338314	0.661673	4e-06	4e-06	4e-06	-
PI 635631	SUPER REDHART STONE MOUNTAIN	Citrullus lanatus	United States	North America	590785	Group 3	0.999982	4e-06	4e-06	4e-06	4e-06	-
PI 635695	WHITE SEEDED WATSON	Citrullus lanatus	United States	North America	1434656	Group 3	0.298288	0.701699	4e-06	4e-06	4e-06	-
PI 635603	ICE CREAM	Citrullus lanatus	United States	North America	824465	Group 3	0.254207	0.74578	4e-06	4e-06	4e-06	-
PI 270309	No. 4	Citrullus lanatus	Philippines	East Asia	358319	Group 3	0.649871	0.350113	5e-06	5e-06	5e-06	-
PI 269678	Rattlesnake	Citrullus lanatus	Belize	North America	919428	Group 3	0.651159	0.348827	5e-06	5e-06	5e-06	-
PI 635721	DELICIOUS BIG SUGAR	Citrullus lanatus	United States	North America	787708	Group 3	0.469976	0.53001	5e-06	5e-06	5e-06	-
PI 208740	No. 309	Citrullus lanatus	Cuba	North America	1168749	Group 3	0.418139	0.581846	5e-06	5e-06	5e-06	-
PI 629106	Florida Favorite	Citrullus lanatus	United States	North America	680150	Group 3	0.349915	0.562014	4e-06	0.088063	4e-06	-
PI 635659	EARLY JUMBO	Citrullus lanatus	United States	North America	827923	Group 3	0.335656	0.664332	4e-06	4e-06	4e-06	-
PI 635600	HALBERT HONEY	Citrullus lanatus	United States	North America	266067	Group 3	0.251677	0.646193	5e-06	0.102119	5e-06	-
PI 379222	2194	Citrullus lanatus	Serbia	Europe	666880	Group 3	0.729627	0.217592	4e-06	0.052772	5e-06	-
PI 378617	Nyanga No. 7	Citrullus lanatus	Zaire	Western Africa	591167	Group 3	0.670637	0.276516	5e-06	0.052838	5e-06	-
PI 378613	Nyanga No.3	Citrullus lanatus	Zaire	Western Africa	683049	Group 3	0.315362	0.637604	4e-06	0.047025	4e-06	-
PI 378615	Nyanga No.5	Citrullus lanatus	Zaire	Western Africa	708993	Group 3	0.328257	0.627446	4e-06	0.044288	5e-06	-
PI 378614	Nyanga No.4	Citrullus lanatus	Zaire	Western Africa	565540	Group 3	0.283763	0.65965	5e-06	0.056578	5e-06	-
PI 378611	Nyanga No. 1	Citrullus lanatus	Zaire	Western Africa	516491	Group 3	0.311139	0.633936	5e-06	0.054916	5e-06	-
PI 608047	Illiniwek Red Seeded Watermelon	Citrullus lanatus	United States	North America	439971	Group 3	5e-06	0.913761	5e-06	0.086225	5e-06	-
PI 635640	LEESBURG	Citrullus lanatus	United States	North America	181960	Group 3	0.307881	0.692101	6e-06	6e-06	6e-06	-
PI 635620	SHIPPER	Citrullus lanatus	United States	North America	310921	Group 3	0.281166	0.718818	5e-06	5e-06	5e-06	-
PI 635653	BLACKLEE	Citrullus lanatus	United States	North America	237046	Group 3	0.341681	0.658303	5e-06	6e-06	6e-06	-
PI 673137	Bitter Hawkesbury	Citrullus lanatus	United States	North America	949105	Group 3	0.234572	0.765415	5e-06	5e-06	5e-06	-
PI 635626	WHITE HOPE	Citrullus lanatus	United States	North America	1120365	Group 3	0.307023	0.692965	4e-06	4e-06	4e-06	-
PI 635644	PRINCETON	Citrullus lanatus	United States	North America	241062	Group 3	0.291841	0.708142	6e-06	6e-06	6e-06	-
PI 635601	HAWKESBURY	Citrullus lanatus	United States	North America	256082	Group 3	0.229786	0.680286	6e-06	0.089917	6e-06	-
PI 635709	HAWKESBURY WILT RESISTANT	Citrullus lanatus	Australia	Oceania	920112	Group 3	0.324981	0.675006	5e-06	5e-06	5e-06	-
PI 600951	CHUBBY GRAY	Citrullus lanatus	United States	North America	404281	Group 3	0.248128	0.751858	5e-06	5e-06	5e-06	-
PI 331106	29	Citrullus lanatus	Uruguay	South America	466309	Group 3	0.381035	0.61895	5e-06	5e-06	5e-06	-
PI 271466	1342	Citrullus lanatus	India, Rajasthan	Central West Asia	450324	Group 3	5e-06	0.999979	5e-06	5e-06	5e-06	-
PI 635730	SUGARLEE	Citrullus lanatus	United States	North America	757417	Group 3	0.121631	0.878355	5e-06	5e-06	5e-06	-
PI 593359	ZWRM 50	Citrullus lanatus	China	East Asia	454560	Group 3	0.170228	0.829757	5e-06	5e-06	5e-06	-
PI 368501	1252	Citrullus lanatus	Macedonia	Europe	748363	Group 3	0.681536	0.318451	4e-06	4e-06	4e-06	-
PI 441722	553	Citrullus lanatus	Brazil	South America	540149	Group 3	0.133412	0.810107	5e-06	0.056471	5e-06	-
PI 385964	Congo	Citrullus lanatus	Kenya	Eastern Africa	926408	Group 3	0.201938	0.798049	4e-06	4e-06	4e-06	-
PI 635594	FAIRFAX WILT RESISTANT	Citrullus lanatus	United States	North America	302354	Group 3	5e-06	0.912922	5e-06	0.087063	5e-06	-
PI 635635	DUNBARTON	Citrullus lanatus	United States	North America	785579	Group 3	0.06432	0.935667	4e-06	4e-06	4e-06	-
PI 438671	W-C 2135	Citrullus lanatus	Mexico	North America	460070	Group 3	0.100775	0.899211	5e-06	5e-06	5e-06	-
PI 435991	Tso Hua	Citrullus lanatus	China	East Asia	345391	Group 3	5e-06	0.999979	5e-06	5e-06	5e-06	-
PI 601662	JUBILEE II	Citrullus lanatus	United States	North America	500477	Group 3	5e-06	0.914363	5e-06	0.085623	5e-06	-
Grif 12336	W6 4533	Citrullus lanatus	China	East Asia	453230	Group 3	5e-06	0.999979	5e-06	5e-06	5e-06	-
PI 601228	YELLOW CRIMSON	Citrullus lanatus	United States	North America	524606	Group 3	0.114798	0.777205	0.012982	0.09501	5e-06	-
PI 438676	Charleston Gray	Citrullus lanatus	Mexico	North America	641514	Group 3	0.14945	0.802995	4e-06	0.047546	4e-06	-
PI 306364	Foobao	Citrullus lanatus	Gabon	Western Africa	496901	Group 3	5e-06	0.99998	5e-06	5e-06	5e-06	-
Charleston Gray	Charleston Gray	Citrullus lanatus	United States	North America	-	Group 3	0.001661	0.998327	4e-06	4e-06	4e-06	-
PI 635726	SUNSHADE	Citrullus lanatus	United States	North America	856599	Group 3	0.013191	0.986796	5e-06	5e-06	5e-06	-
PI 512389	V-CI-23	Citrullus lanatus	Spain	Europe	556111	Group 3	0.117282	0.882704	4e-06	5e-06	5e-06	-
PI 635642	CHARLESTON GRAY 133	Citrullus lanatus	United States	North America	209675	Group 3	6e-06	0.999977	6e-06	6e-06	6e-06	-
PI 547106	TASTIGOLD	Citrullus lanatus	United States	North America	467002	Group 3	0.029343	0.882898	5e-06	0.087749	5e-06	-
Grif 1730	Grif 1730	Citrullus lanatus	China	East Asia	385026	Group 3	0.263347	0.736639	5e-06	5e-06	5e-06	-
PI 601182	CHARLESTON ELITE	Citrullus lanatus	United States	North America	404026	Group 3	5e-06	0.999981	5e-06	5e-06	5e-06	-
PI 482351	TGR 1624	Citrullus lanatus	Zimbabwe	Southern Africa	480438	Group 3	5e-06	0.942343	5e-06	0.057642	5e-06	-
PI 561041	JULIETT	Citrullus lanatus	United States	North America	619313	Group 3	4e-06	0.919074	4e-06	0.080913	4e-06	-
PI 635713	CALHOUN GRAY	Citrullus lanatus	United States	North America	1163709	Group 3	4e-06	0.999983	4e-06	4e-06	4e-06	-
PI 635647	CALHOUN SWEET	Citrullus lanatus	United States	North America	255189	Group 3	0.299283	0.7007	5e-06	5e-06	5e-06	-
PI 601221	CHARLEE	Citrullus lanatus	United States	North America	449428	Group 3	5e-06	0.999981	5e-06	5e-06	5e-06	-
PI 635712	VERONA	Citrullus lanatus	United States	North America	673496	Group 3	0.142654	0.857332	5e-06	5e-06	5e-06	-
PI 600790	PEROLA	Citrullus lanatus	United States	North America	525046	Group 3	5e-06	0.999981	5e-06	5e-06	5e-06	-
PI 270562	18633	Citrullus amarus	South Africa	Southern Africa	398113	Group 3	0.204783	0.615787	0.17942	5e-06	5e-06	Excluded
PI 601289	SUNSUGAR	Citrullus lanatus	United States	North America	616083	Group 3	0.187273	0.730917	4e-06	0.081802	4e-06	-
PI 538012	CUTTER 55	Citrullus lanatus	United States	North America	505142	Group 3	0.131173	0.868813	5e-06	5e-06	5e-06	-
PI 601101	LONG CRIMSON	Citrullus lanatus	United States	North America	518761	Group 3	0.135933	0.864053	5e-06	5e-06	5e-06	-
PI 561122		Citrullus lanatus	China	East Asia	652326	Group 3	1.5e-05	0.92098	4e-06	0.078996	4e-06	-
PI 600962	BIG CRIMSON	Citrullus lanatus	United States	North America	401821	Group 3	0.121966	0.87802	5e-06	5e-06	5e-06	-
PI 273481	No. 3	Citrullus lanatus	Ethiopia	Eastern Africa	1954979	Group 3	0.465146	0.53484	5e-06	5e-06	5e-06	-
PI 635732	SUPER SWEET	Citrullus lanatus	United States	North America	875646	Group 3	0.184438	0.815549	5e-06	5e-06	5e-06	-
PI 593361	ZWRM 77	Citrullus lanatus	China	East Asia	406686	Group 3	0.019205	0.98078	5e-06	5e-06	5e-06	-
PI 420320	32	Citrullus lanatus	Italy	Europe	496035	Group 3	0.010308	0.989678	5e-06	5e-06	5e-06	-
PI 556995	AU-GOLDEN PRODUCER	Citrullus lanatus	United States	North America	570170	Group 3	0.03339	0.882431	5e-06	0.084169	5e-06	-
PI 635755	FORDHOOK	Citrullus lanatus	United States	North America	879390	Group 3	0.235653	0.764333	4e-06	5e-06	5e-06	-
PI 674464	GSMO 2-30	Citrullus lanatus	Georgia	Europe	767077	Group 3	0.044359	0.955627	5e-06	5e-06	5e-06	-
PI 635688	CRIMSON SWEET	Citrullus lanatus	United States	North America	735101	Group 3	0.034657	0.965328	5e-06	5e-06	5e-06	-
PI 534588	OM 10385	Citrullus lanatus	Syria	Central West Asia	498909	Group 3	0.025057	0.974929	5e-06	5e-06	5e-06	-
PI 632754	B92-106	Citrullus lanatus	Bulgaria	Europe	769282	Group 3	0.015929	0.905438	4e-06	0.078624	4e-06	-
PI 512362	E-CI-5	Citrullus lanatus	Spain	Europe	527586	Group 3	0.021035	0.978951	5e-06	5e-06	5e-06	-
PI 635722	SPALDING WATERMELON	Citrullus lanatus	United States	North America	615296	Group 3	0.431733	0.568253	5e-06	5e-06	5e-06	-
PI 319236	No. 2	Citrullus lanatus	Japan	East Asia	778834	Group 3	0.544064	0.455923	4e-06	4e-06	4e-06	-
PI 507860	2700783	Citrullus lanatus	Hungary	Europe	449050	Group 3	0.744589	0.166756	5e-06	0.088646	5e-06	-
PI 635616	MARKET MIDGET	Citrullus lanatus	United States	North America	382470	Group 3	0.682214	0.317772	5e-06	5e-06	5e-06	-
PI 635728	SUGAR BUSH	Citrullus lanatus	United States	North America	919858	Group 3	0.476811	0.523176	4e-06	4e-06	4e-06	-
PI 368493	1184	Citrullus lanatus	Macedonia	Europe	599864	Group 3	0.542734	0.457253	5e-06	5e-06	5e-06	-
PI 212287	No. 12923	Citrullus lanatus	Afghanistan	Central West Asia	335365	Group 3	0.889166	0.110817	6e-06	6e-06	6e-06	-
PI 508446	Summer queen	Citrullus lanatus	Korea, South	East Asia	479070	Group 3	0.509619	0.402311	5e-06	0.088061	5e-06	-
PI 249559	Teang-mo	Citrullus lanatus	Thailand	Central West Asia	442383	Group 3	0.423454	0.424965	0.006715	5e-06	0.144862	-
PI 532810	AI ZAO SHENG	Citrullus lanatus	China	East Asia	528412	Group 3	0.491866	0.423096	5e-06	0.085029	5e-06	-
PI 512332	DDW 369	Citrullus lanatus	China	East Asia	545933	Group 3	0.426044	0.488924	4e-06	0.085022	5e-06	-
PI 279458	Strain II	Citrullus lanatus	Japan	East Asia	584813	Group 3	0.639899	0.360086	5e-06	5e-06	5e-06	-
PI 470246	DB 11	Citrullus lanatus	Indonesia	Central West Asia	812239	Group 3	0.255523	0.678686	0.001722	0.064066	4e-06	-
PI 470248	DB 14	Citrullus lanatus	Indonesia	Central West Asia	594928	Group 3	0.369554	0.568949	4e-06	0.061488	5e-06	-
PI 593351	ZWRM 26	Citrullus lanatus	China	East Asia	442246	Group 3	5e-06	0.904719	5e-06	0.095266	5e-06	-
PI 593349	ZWRM 24	Citrullus lanatus	China	East Asia	554591	Group 3	0.47927	0.416008	4e-06	0.090411	0.014306	-
PI 532811	HUA PI ZI GUA	Citrullus lanatus	China	East Asia	465268	Group 3	5e-06	0.787279	5e-06	0.102935	0.109776	-
PI 593356	ZWRM 47	Citrullus lanatus	China	East Asia	537054	Group 3	0.520253	0.479733	4e-06	5e-06	5e-06	-
PI 113326	289	Citrullus lanatus	China	East Asia	589582	Group 3	0.767806	0.232179	5e-06	5e-06	5e-06	-
PI 593341	ZWRM 3	Citrullus lanatus	China	East Asia	482369	Group 3	5e-06	0.882725	5e-06	0.117261	5e-06	-
PI 536446	KLM-1410	Citrullus lanatus	Maldives	Central West Asia	428061	Group 3	5e-06	0.84046	5e-06	5e-06	0.159526	-
PI 593350	ZWRM 25	Citrullus lanatus	China	East Asia	404595	Group 3	5e-06	0.762133	5e-06	0.099956	0.137901	-
PI 629103	CL-99-07	Citrullus lanatus	India	Central West Asia	195261	Group 3	0.340366	0.558494	6e-06	0.081898	0.019236	-
PI 307748	CA 2561	Citrullus lanatus	Philippines	East Asia	934993	Group 3	0.040817	0.95917	4e-06	4e-06	4e-06	-
PI 635763	RED SEEDED ASAHI	Citrullus lanatus	United States	North America	903485	Group 3	5e-06	0.999982	4e-06	5e-06	5e-06	-
PI 512348	C-CI-4	Citrullus lanatus	Spain	Europe	485481	Group 3	0.401575	0.511627	5e-06	0.086788	5e-06	-
PI 227204	Otume	Citrullus lanatus	Japan	East Asia	861136	Group 3	0.425668	0.48944	0.084883	5e-06	5e-06	Excluded
PI 612460	Shindungtewha	Citrullus lanatus	Korea, South	East Asia	169972	Group 3	6e-06	0.913952	6e-06	0.086029	6e-06	-
PI 612473	Chilbo	Citrullus lanatus	Korea, South	East Asia	633184	Group 3	4e-06	0.917834	4e-06	0.082153	4e-06	-
PI 629101	Grif 1732	Citrullus lanatus	China	East Asia	277091	Group 3	5e-06	0.909286	5e-06	0.090699	5e-06	-
PI 593360	ZWRM 51	Citrullus lanatus	China	East Asia	602153	Group 3	5e-06	0.999982	4e-06	5e-06	5e-06	-
PI 593389	ZWRM 105	Citrullus lanatus	China	East Asia	585514	Group 3	0.056059	0.943928	4e-06	4e-06	4e-06	-
PI 512407	AN-CI-11	Citrullus lanatus	Spain	Europe	489796	Group 3	0.118575	0.88141	5e-06	5e-06	5e-06	-
PI 593355	ZWRM 46	Citrullus lanatus	China	East Asia	597832	Group 3	4e-06	0.888092	0.111895	4e-06	4e-06	Excluded
PI 532816	WU WEI HEI PI	Citrullus lanatus	China	East Asia	443716	Group 3	5e-06	0.884657	0.012423	0.102909	5e-06	-
PI 532813	LAN ZHOU HEI PI	Citrullus lanatus	China	East Asia	455005	Group 3	5e-06	0.901292	5e-06	0.098694	5e-06	-
PI 512394	V-CI-28	Citrullus lanatus	Spain	Europe	634698	Group 3	5e-06	0.999982	4e-06	5e-06	5e-06	-
PI 532814	LAN ZHOU HUA PI	Citrullus lanatus	China	East Asia	405551	Group 3	5e-06	0.899625	5e-06	0.100361	5e-06	-
PI 635665	GRAYBELLE	Citrullus lanatus	United States	North America	303644	Group 3	5e-06	0.999979	5e-06	5e-06	5e-06	-
PI 635698	CHARLESTON TETRA NO 3	Citrullus lanatus	United States	North America	990395	Group 3	5e-06	0.999982	4e-06	4e-06	5e-06	-
PI 512388	V-CI-22	Citrullus lanatus	Spain	Europe	533059	Group 3	5e-06	0.999981	5e-06	5e-06	5e-06	-
PI 507869	2701030	Citrullus lanatus	Hungary	Europe	408815	Group 3	0.274627	0.629448	5e-06	0.095915	5e-06	-
PI 512400	AN-CI-4	Citrullus lanatus	Spain	Europe	503337	Group 3	0.257185	0.742801	5e-06	5e-06	5e-06	-
PI 635590	EARLY CANADA	Citrullus lanatus	United States	North America	462220	Group 3	5e-06	0.911365	5e-06	0.088621	5e-06	-
PI 635637	ICE BOX RED FLESH	Citrullus lanatus	United States	North America	706737	Group 3	4e-06	0.999983	4e-06	4e-06	4e-06	-
PI 512384	V-CI-18	Citrullus lanatus	Spain	Europe	388088	Group 3	5e-06	0.99998	5e-06	5e-06	5e-06	-
PI 470249	DB 22	Citrullus lanatus	Indonesia	Central West Asia	518509	Group 3	5e-06	0.946916	5e-06	0.05307	5e-06	-
PI 470247	DB 12	Citrullus lanatus	Indonesia	Central West Asia	561954	Group 3	5e-06	0.93871	0.000903	0.060379	5e-06	-
PI 306366	Tiho	Citrullus lanatus	Gabon	Western Africa	818115	Group 3	0.30294	0.697048	4e-06	4e-06	4e-06	-
PI 266025	59.1006 (20) (X)	Citrullus lanatus	Venezuela	South America	1447380	Group 3	6e-06	0.999975	6e-06	6e-06	6e-06	-
PI 266015	59.1006 (4) (X)	Citrullus lanatus	Venezuela	South America	326447	Group 3	0.032417	0.967566	6e-06	6e-06	6e-06	-
Grif 15895	Sugar Baby	Citrullus lanatus	Canada	North America	310668	Group 3	5e-06	0.999982	4e-06	5e-06	5e-06	-
PI 635699	CHARLESTON DIPLOID 59-1	Citrullus lanatus	United States	North America	905139	Group 3	5e-06	0.999982	4e-06	5e-06	5e-06	-
PI 537467	Sandia de la Peuiunila	Citrullus lanatus	Spain	Europe	566981	Group 3	5e-06	0.91599	5e-06	0.083996	5e-06	-
PI 512395	V-CI-29	Citrullus lanatus	Spain	Europe	540810	Group 3	5e-06	0.999982	5e-06	5e-06	5e-06	-
PI 512370	V-CI-4	Citrullus lanatus	Spain	Europe	483758	Group 3	5e-06	0.999982	5e-06	5e-06	5e-06	-
PI 512401	AN-CI-5	Citrullus lanatus	Spain	Europe	547610	Group 3	0.327185	0.672801	5e-06	5e-06	5e-06	-
PI 512375	V-CI-9	Citrullus lanatus	Spain	Europe	450509	Group 3	5e-06	0.999981	5e-06	5e-06	5e-06	-
PI 512376	V-CI-10	Citrullus lanatus	Spain	Europe	482450	Group 3	5e-06	0.999981	5e-06	5e-06	5e-06	-
PI 635700	CHARLESTON DIPLOID 59-6	Citrullus lanatus	United States	North America	971675	Group 3	5e-06	0.999982	4e-06	4e-06	5e-06	-
PI 635697	CHARLESTON TETRA NO 2	Citrullus lanatus	United States	North America	194907	Group 3	8e-06	0.99997	8e-06	8e-06	8e-06	-
PI 512347	C-CI-3	Citrullus lanatus	Spain	Europe	573615	Group 3	0.337977	0.571496	5e-06	0.090518	5e-06	-
PI 665007	SUGAR BABY	Citrullus lanatus	United States	North America	549671	Group 3	5e-06	0.99998	5e-06	5e-06	5e-06	-
Grif 15898	472	Citrullus lanatus	United States	North America	831309	Group 3	6e-06	0.999978	5e-06	6e-06	6e-06	-
PI 593390	ZWRM 111	Citrullus lanatus	China	East Asia	708059	Group 3	4e-06	0.999983	4e-06	4e-06	4e-06	-
PI 512383	V-CI-17	Citrullus lanatus	Spain	Europe	397074	Group 3	5e-06	0.999981	5e-06	5e-06	5e-06	-
PI 526238	AMM 1269	Citrullus lanatus	Zimbabwe	Southern Africa	461493	Group 3	5e-06	0.467307	5e-06	0.091155	0.441528	-
PI 532817	ZHUANG LANG 1	Citrullus lanatus	China	East Asia	436495	Group 3	0.470121	0.412712	0.013276	0.103886	5e-06	-
PI 612471	Lucky	Citrullus lanatus	Korea, South	East Asia	616347	Group 3	4e-06	0.914153	4e-06	0.085834	4e-06	-
PI 612472	Bingguare	Citrullus lanatus	Korea, South	East Asia	517801	Group 3	5e-06	0.904943	4e-06	0.095044	5e-06	-
PI 612470	Kumsang	Citrullus lanatus	Korea, South	East Asia	687718	Group 3	4e-06	0.924968	4e-06	0.075019	4e-06	-
PI 593380	ZWRM 96	Citrullus lanatus	China	East Asia	509907	Group 3	5e-06	0.999982	5e-06	5e-06	5e-06	-
PI 612468	Handuel	Citrullus lanatus	Korea, South	East Asia	814201	Group 3	4e-06	0.926202	4e-06	0.073785	4e-06	-
PI 512343	A-CI-5	Citrullus lanatus	Spain	Europe	541534	Group 3	5e-06	0.922155	5e-06	0.077831	5e-06	-
PI 612469	Shinyang	Citrullus lanatus	Korea, South	East Asia	537881	Group 3	4e-06	0.915467	4e-06	0.08452	4e-06	-
PI 612475	Shinbookuk	Citrullus lanatus	Korea, South	East Asia	190544	Group 3	6e-06	0.919155	6e-06	0.080826	6e-06	-
PI 593388	ZWRM 104	Citrullus lanatus	China	East Asia	644927	Group 3	4e-06	0.999983	4e-06	4e-06	4e-06	-
PI 658680	Grif 1728	Citrullus lanatus	China	East Asia	1152382	Group 3	4e-06	0.999982	4e-06	4e-06	4e-06	-
PI 593376	ZWRM 92	Citrullus lanatus	China	East Asia	372390	Group 3	5e-06	0.99998	5e-06	5e-06	5e-06	-
PI 612458	Ukdewha	Citrullus lanatus	Korea, South	East Asia	432432	Group 3	5e-06	0.908059	5e-06	0.091927	5e-06	-
PI 593368	ZWRM 84	Citrullus lanatus	China	East Asia	574872	Group 3	5e-06	0.999982	5e-06	5e-06	5e-06	-
PI 435990	Chou Cheh Red	Citrullus lanatus	China	East Asia	480390	Group 3	5e-06	0.999981	5e-06	5e-06	5e-06	-
PI 593365	ZWRM 81	Citrullus lanatus	China, Xinjiang	East Asia	539622	Group 3	0.236535	0.763451	4e-06	5e-06	5e-06	-
PI 593357	ZWRM 48	Citrullus lanatus	China	East Asia	614051	Group 3	0.000891	0.999096	4e-06	4e-06	4e-06	-
PI 629110	RHODE ISLAND RED	Citrullus lanatus	United States	North America	559114	Group 3	0.215383	0.692729	4e-06	0.091879	5e-06	-
PI 629105	Cream of Saskatchewan	Citrullus lanatus	United States	North America	294557	Group 3	5e-06	0.908366	5e-06	0.091618	5e-06	-
PI 635597	GOLDEN HONEY CREAM	Citrullus lanatus	United States	North America	388804	Group 3	0.052003	0.854178	5e-06	0.093809	5e-06	-
97103	97103	Citrullus lanatus	China	East Asia	-	Group 3	4e-06	0.999984	4e-06	4e-06	4e-06	-
PI 564536	LISA	Citrullus lanatus	United States	North America	476539	Group 3	5e-06	0.918992	5e-06	0.080994	5e-06	-
PI 564535	JIMMY	Citrullus lanatus	United States	North America	424664	Group 3	0.068489	0.846581	5e-06	0.08492	5e-06	-
PI 600896	SUN GOLD	Citrullus lanatus	United States	North America	466862	Group 3	0.144348	0.855638	5e-06	5e-06	5e-06	-
PI 593378	ZWRM 94	Citrullus lanatus	China	East Asia	393528	Group 3	0.291252	0.708734	5e-06	5e-06	5e-06	-
PI 635714	SUNNY BOY	Citrullus lanatus	United States	North America	1143204	Group 3	4e-06	0.999982	4e-06	4e-06	4e-06	-
PI 508443	Olympia	Citrullus lanatus	Korea, South	East Asia	471649	Group 3	5e-06	0.913008	5e-06	0.086977	5e-06	-
PI 593358	ZWRM 49	Citrullus lanatus	China	East Asia	486679	Group 3	5e-06	0.999981	5e-06	5e-06	5e-06	-
PI 593344	ZWRM 10	Citrullus lanatus	China	East Asia	506704	Group 3	5e-06	0.911317	5e-06	0.088669	5e-06	-
PI 593385	ZWRM 101	Citrullus lanatus	China	East Asia	557007	Group 3	5e-06	0.999982	4e-06	5e-06	5e-06	-
PI 593352	ZWRM 27	Citrullus lanatus	China	East Asia	567775	Group 3	0.361471	0.638515	5e-06	5e-06	5e-06	-
PI 431579	Pusa Rasal	Citrullus lanatus	India	Central West Asia	789364	Group 3	4e-06	0.999982	4e-06	4e-06	4e-06	-
PI 430615	Tsao hua	Citrullus lanatus	China	East Asia	509611	Group 3	5e-06	0.999981	5e-06	5e-06	5e-06	-
PI 593383	ZWRM 99	Citrullus lanatus	China	East Asia	689315	Group 3	4e-06	0.999983	4e-06	4e-06	4e-06	-
PI 593384	ZWRM 100	Citrullus lanatus	China	East Asia	511904	Group 3	5e-06	0.999982	4e-06	5e-06	5e-06	-
PI 593347	ZWRM 22	Citrullus lanatus	China	East Asia	483691	Group 3	5e-06	0.908311	5e-06	0.091675	5e-06	-
PI 549162	BTERE	Citrullus lanatus	Chad	Western Africa	356699	Group 3	5e-06	0.894048	5e-06	0.105937	5e-06	-
PI 593348	ZWRM 23	Citrullus lanatus	China	East Asia	421012	Group 3	5e-06	0.902387	5e-06	0.097599	5e-06	-
PI 612462	Kiwon	Citrullus lanatus	Korea, South	East Asia	501057	Group 3	5e-06	0.912746	5e-06	0.08724	5e-06	-
PI 227202	Shin-yamato No.2	Citrullus lanatus	Japan	East Asia	1297772	Group 3	6e-06	0.667531	6e-06	6e-06	0.332451	-
PI 612457	Shindewha 2ho	Citrullus lanatus	Korea, South	East Asia	634758	Group 3	4e-06	0.914964	4e-06	0.085022	4e-06	-
PI 593377	ZWRM 93	Citrullus lanatus	China	East Asia	389753	Group 3	5e-06	0.999981	5e-06	5e-06	5e-06	-
PI 612464	Dewhangsoobak	Citrullus lanatus	Korea, South	East Asia	359643	Group 3	5e-06	0.917112	5e-06	0.082874	5e-06	-
PI 320988	SWEET SENSATION	Citrullus lanatus	Sierra Leone	Western Africa	567871	Group 3	5e-06	0.999982	4e-06	5e-06	5e-06	-
PI 279459	Strain II	Citrullus lanatus	Japan	East Asia	566181	Group 3	0.484754	0.515232	5e-06	5e-06	5e-06	-
PI 279460	Strain I	Citrullus lanatus	Japan	East Asia	672187	Group 3	0.353045	0.646941	5e-06	5e-06	5e-06	-
PI 635630	MERRIMACK SWEETHEART	Citrullus lanatus	United States	North America	778655	Group 3	0.155644	0.844343	4e-06	4e-06	4e-06	-
PI 270306	No. 1	Citrullus lanatus	Philippines	East Asia	1122138	Group 3	0.425458	0.574525	5e-06	5e-06	6e-06	-
PI 307750	528	Citrullus lanatus	Philippines	East Asia	799566	Group 3	0.38609	0.564912	4e-06	0.04899	4e-06	-
PI 270307	Filipino Red	Citrullus lanatus	Philippines	East Asia	451833	Group 3	0.416963	0.583021	5e-06	5e-06	5e-06	-
PI 307749	530	Citrullus lanatus	Philippines	East Asia	531401	Group 3	0.421798	0.578188	5e-06	5e-06	5e-06	-
PI 279462	Strain III	Citrullus lanatus	Japan	East Asia	465226	Group 3	0.149024	0.850962	5e-06	5e-06	5e-06	-
PI 227205	Shin-yamato	Citrullus lanatus	Japan	East Asia	4089255	Group 3	0.437189	0.562792	6e-06	6e-06	6e-06	-
PI 593386	ZWRM 102	Citrullus lanatus	China	East Asia	586336	Group 3	5e-06	0.999982	4e-06	4e-06	5e-06	-
PI 512342	A-CI-4	Citrullus lanatus	Spain	Europe	488250	Group 3	0.418099	0.494885	5e-06	0.087007	5e-06	-
PI 560901	JING XING NO. 1	Citrullus lanatus	China	East Asia	425352	Group 3	5e-06	0.889174	5e-06	0.110812	5e-06	-
PI 612467	Shindewha 3	Citrullus lanatus	Korea, South	East Asia	303175	Group 3	0.401725	0.500548	5e-06	0.097717	5e-06	-
PI 612461	Chunseo	Citrullus lanatus	Korea, South	East Asia	527789	Group 3	0.394605	0.515793	4e-06	0.089593	4e-06	-
PI 164539	TINDA	Citrullus lanatus	India	Central West Asia	391979	Group 4	0.999978	6e-06	6e-06	6e-06	6e-06	-
PI 357678	92	Citrullus lanatus	Macedonia	Europe	811525	Group 4	0.949858	4e-06	4e-06	0.050129	4e-06	-
PI 177326	Cegisdegi	Citrullus lanatus	Turkey	Europe	762640	Group 4	0.999981	5e-06	5e-06	5e-06	5e-06	-
PI 171585	6928	Citrullus lanatus	Turkey	Europe	702184	Group 4	0.999978	6e-06	5e-06	6e-06	6e-06	-
PI 169300	Karasik	Citrullus lanatus	Turkey	Europe	436926	Group 4	0.999977	6e-06	6e-06	6e-06	6e-06	-
PI 182181	10580	Citrullus lanatus	Turkey	Europe	471460	Group 4	0.999978	6e-06	5e-06	6e-06	6e-06	-
PI 175664	9178	Citrullus lanatus	Turkey	Europe	570930	Group 4	0.999978	6e-06	6e-06	6e-06	6e-06	-
PI 379246	Letna	Citrullus lanatus	Macedonia	Europe	592085	Group 4	0.999981	5e-06	5e-06	5e-06	5e-06	-
PI 167124	Ala Topak Karpuz	Citrullus lanatus	Turkey	Europe	616232	Group 4	0.999981	5e-06	5e-06	5e-06	5e-06	-
PI 277997	No. 28	Citrullus lanatus	Turkey	Europe	679364	Group 4	0.994326	0.00566	5e-06	5e-06	5e-06	-
PI 277984	No. 15	Citrullus lanatus	Turkey	Europe	511078	Group 4	0.99998	5e-06	5e-06	5e-06	5e-06	-
PI 277974	No. 5	Citrullus lanatus	Turkey	Europe	417167	Group 4	0.99998	5e-06	5e-06	5e-06	5e-06	-
PI 277972	No. 3	Citrullus lanatus	Turkey	Europe	529368	Group 4	0.99998	5e-06	5e-06	5e-06	5e-06	-
PI 675117	MKDW-029	Citrullus lanatus	Turkmenistan	Central West Asia	857081	Group 4	0.892968	0.10393	0.003092	5e-06	5e-06	-
PI 179882	Tarbuch	Citrullus lanatus	India	Central West Asia	318991	Group 4	0.999975	6e-06	6e-06	6e-06	6e-06	-
PI 172793	Cit	Citrullus lanatus	Turkey	Europe	1975242	Group 4	0.999976	6e-06	6e-06	6e-06	6e-06	-
PI 167059	Karpuz	Citrullus lanatus	Turkey	Europe	825959	Group 4	0.999981	5e-06	5e-06	5e-06	5e-06	-
PI 534586	OM 10371	Citrullus lanatus	Syria	Central West Asia	493790	Group 4	0.999981	5e-06	5e-06	5e-06	5e-06	-
PI 183218	No. 2	Citrullus lanatus	Egypt	Northern Africa	707960	Group 4	0.695876	6e-06	5e-06	5e-06	0.304107	-
PI 634691	203	Citrullus lanatus		NA	862950	Group 4	0.920236	4e-06	4e-06	0.079751	4e-06	-
PI 181742	Ahmad Sheikh	Citrullus lanatus	Lebanon	Central West Asia	1248609	Group 4	0.999979	5e-06	5e-06	5e-06	5e-06	-
PI 525100	403	Citrullus lanatus	Egypt	Northern Africa	430410	Group 4	0.91977	5e-06	5e-06	0.080216	5e-06	-
PI 525095	202	Citrullus lanatus	Egypt	Northern Africa	533412	Group 4	0.999982	5e-06	4e-06	5e-06	5e-06	-
PI 370427	1996	Citrullus lanatus	Macedonia	Europe	608624	Group 4	0.947377	5e-06	5e-06	0.052609	5e-06	-
PI 278036	No. 68	Citrullus lanatus	Turkey	Europe	437344	Group 4	0.99998	5e-06	5e-06	5e-06	5e-06	-
PI 278037	No. 69	Citrullus lanatus	Turkey	Europe	417386	Group 4	0.999979	5e-06	5e-06	5e-06	5e-06	-
PI 278043	No. 75	Citrullus lanatus	Turkey	Europe	409912	Group 4	0.999979	5e-06	5e-06	5e-06	5e-06	-
PI 226634	14786	Citrullus lanatus	Iran	Central West Asia	891922	Group 4	0.999978	5e-06	5e-06	5e-06	5e-06	-
PI 169249	1908	Citrullus lanatus	Turkey	Europe	418421	Group 4	0.994839	5e-06	0.005144	5e-06	5e-06	-
PI 229604	15757	Citrullus lanatus	Iran	Central West Asia	595821	Group 4	0.955333	0.044653	5e-06	5e-06	5e-06	-
PI 229686	15760	Citrullus lanatus	Iran	Central West Asia	1035923	Group 4	0.999981	5e-06	5e-06	5e-06	5e-06	-
PI 169257	2085	Citrullus lanatus	Turkey	Europe	478750	Group 4	0.999979	5e-06	5e-06	5e-06	5e-06	-
PI 270548	No. 3	Citrullus lanatus	Ghana	Western Africa	399285	Group 4	0.894643	0.087767	6e-06	6e-06	0.017579	-
PI 229748	Anduvani	Citrullus lanatus	Iran	Central West Asia	739757	Group 4	0.898884	0.101102	5e-06	5e-06	5e-06	-
PI 172802	8361	Citrullus lanatus	Turkey	Europe	374222	Group 4	0.999974	7e-06	7e-06	7e-06	7e-06	-
PI 271747	No. 1	Citrullus lanatus	Afghanistan	Central West Asia	328126	Group 4	0.948395	0.051588	5e-06	6e-06	6e-06	-
PI 379238	Zelkarka	Citrullus lanatus	Macedonia	Europe	589248	Group 4	0.938513	5e-06	5e-06	0.061473	5e-06	-
PI 379237	Okrugla	Citrullus lanatus	Macedonia	Europe	743712	Group 4	0.948537	4e-06	4e-06	0.051449	4e-06	-
PI 229605	15796	Citrullus lanatus	Iran	Central West Asia	465731	Group 4	0.999979	5e-06	5e-06	5e-06	5e-06	-
PI 226459	Hendavanch Sharifabad	Citrullus lanatus	Iran	Central West Asia	554444	Group 4	0.99998	5e-06	5e-06	5e-06	5e-06	-
PI 221430	Sharif Abad	Citrullus lanatus	Iran	Central West Asia	3863018	Group 4	0.687425	7e-06	7e-06	7e-06	0.312555	-
PI 226445	Malali Improved	Citrullus lanatus	Israel	Central West Asia	559285	Group 4	0.999979	5e-06	5e-06	5e-06	5e-06	-
PI 222715	Hendevaneh	Citrullus lanatus	Iran	Central West Asia	314113	Group 4	0.999977	6e-06	6e-06	6e-06	6e-06	-
PI 370431	2046	Citrullus lanatus	Macedonia	Europe	565620	Group 4	0.943045	5e-06	5e-06	0.056941	5e-06	-
PI 278054	No. 86	Citrullus lanatus	Turkey	Europe	1754056	Group 4	0.999982	4e-06	4e-06	4e-06	4e-06	-
PI 534598	OD 10527	Citrullus lanatus	Syria	Central West Asia	642176	Group 4	0.999982	4e-06	4e-06	4e-06	4e-06	-
PI 344395	Ganaghan	Citrullus lanatus	Iran	Central West Asia	500172	Group 4	0.999979	5e-06	5e-06	5e-06	5e-06	-
PI 228342	15398	Citrullus lanatus	Iran	Central West Asia	1504606	Group 4	0.996202	0.003782	5e-06	5e-06	5e-06	-
PI 512360	E-CI-3	Citrullus lanatus	Spain	Europe	374398	Group 4	0.99998	5e-06	5e-06	5e-06	5e-06	-
PI 344298	Kagen Budu	Citrullus lanatus	Turkey	Europe	648611	Group 4	0.999982	4e-06	4e-06	4e-06	4e-06	-
PI 278046	No. 78	Citrullus lanatus	Turkey	Europe	513664	Group 4	0.999981	5e-06	5e-06	5e-06	5e-06	-
PI 536450	KLM-1459	Citrullus lanatus	Maldives	Central West Asia	539282	Group 4	0.857851	0.142136	5e-06	5e-06	5e-06	-
PI 535947	Faah-leh (Arabic language)	Citrullus lanatus	Cameroon	Western Africa	586930	Group 4	0.716967	0.28302	4e-06	5e-06	5e-06	-
PI 276445	Jadouhi	Citrullus lanatus	Jordan	Central West Asia	456168	Group 4	0.99998	5e-06	5e-06	5e-06	5e-06	-
PI 270549	No. 4	Citrullus lanatus	Ghana	Western Africa	2361342	Group 4	0.856802	0.143174	8e-06	8e-06	8e-06	-
PI 246029	Sandia	Citrullus lanatus	Chile	South America	572639	Group 4	0.850278	0.149708	5e-06	5e-06	5e-06	-
PI 278009	No. 40	Citrullus lanatus	Turkey	Europe	571714	Group 4	0.999981	5e-06	5e-06	5e-06	5e-06	-
PI 534584	OM 10341	Citrullus lanatus	Syria	Central West Asia	496538	Group 4	0.908537	5e-06	5e-06	0.091449	5e-06	-
PI 534531	OA 201	Citrullus lanatus	Syria	Central West Asia	687959	Group 4	0.913483	4e-06	4e-06	0.086504	4e-06	-
PI 534535	OA 327	Citrullus lanatus	Syria	Central West Asia	415046	Group 4	0.912583	5e-06	5e-06	0.087402	5e-06	-
PI 534533	OA 294	Citrullus lanatus	Syria	Central West Asia	591603	Group 4	0.91108	5e-06	4e-06	0.088907	5e-06	-
PI 534592	OD 10508	Citrullus lanatus	Syria	Central West Asia	485173	Group 4	0.999981	5e-06	5e-06	5e-06	5e-06	-
PI 278034	No. 65	Citrullus lanatus	Turkey	Europe	671030	Group 4	0.999981	5e-06	5e-06	5e-06	5e-06	-
PI 525093	108	Citrullus lanatus	Egypt	Northern Africa	529972	Group 4	0.98987	0.010117	5e-06	5e-06	5e-06	-
PI 525099	328	Citrullus lanatus	Egypt	Northern Africa	532400	Group 4	0.903059	5e-06	4e-06	0.096927	5e-06	-
PI 525089	67	Citrullus lanatus	Egypt	Northern Africa	504259	Group 4	0.999981	5e-06	5e-06	5e-06	5e-06	-
PI 525098	Giza 1	Citrullus lanatus	Egypt	Northern Africa	554661	Group 4	0.977546	0.02244	5e-06	5e-06	5e-06	-
PI 288232	Freska	Citrullus lanatus	Egypt	Northern Africa	821321	Group 4	0.999982	5e-06	4e-06	5e-06	5e-06	-
PI 512373	V-CI-7	Citrullus lanatus	Spain	Europe	345069	Group 4	0.99998	5e-06	5e-06	5e-06	5e-06	-
PI 525083	102	Citrullus amarus	Egypt	Northern Africa	666973	Group 4	0.854087	0.023731	0.12217	6e-06	6e-06	Excluded
PI 254429	No. 2	Citrullus lanatus	Lebanon	Central West Asia	571152	Group 4	0.999981	5e-06	5e-06	5e-06	5e-06	-
PI 228238	Malali	Citrullus lanatus	Israel	Central West Asia	685928	Group 4	0.999981	5e-06	5e-06	5e-06	5e-06	-
PI 629104	S027	Citrullus lanatus	Syria	Central West Asia	408461	Group 4	0.906728	5e-06	5e-06	0.093258	5e-06	-
PI 534532	OA 234	Citrullus lanatus	Syria	Central West Asia	329707	Group 4	0.911605	5e-06	5e-06	0.08838	5e-06	-
PI 278004	No. 35	Citrullus lanatus	Turkey	Europe	541011	Group 4	0.99998	5e-06	5e-06	5e-06	5e-06	-
PI 276444	Baladi	Citrullus lanatus	Jordan	Central West Asia	571885	Group 4	0.999981	5e-06	5e-06	5e-06	5e-06	-
PI 270525	Malali	Citrullus lanatus	Israel	Central West Asia	334269	Group 4	0.999978	5e-06	6e-06	5e-06	5e-06	-
PI 534530	OA 35	Citrullus lanatus	Syria	Central West Asia	504809	Group 4	0.909189	5e-06	5e-06	0.090797	5e-06	-
PI 534597	OD 10524	Citrullus lanatus	Syria	Central West Asia	505327	Group 4	0.980501	5e-06	0.019485	5e-06	5e-06	-
PI 525097	206	Citrullus lanatus	Egypt	Northern Africa	407153	Group 4	0.999981	5e-06	5e-06	5e-06	5e-06	-
PI 254431		Citrullus lanatus	Lebanon	Central West Asia	594365	Group 4	0.999981	5e-06	5e-06	5e-06	5e-06	-
PI 277982	No. 13	Citrullus lanatus	Turkey	Europe	309704	Group 4	0.999979	5e-06	5e-06	5e-06	5e-06	-
PI 534534	OA 298	Citrullus lanatus	Syria	Central West Asia	566717	Group 4	0.917062	5e-06	5e-06	0.082924	5e-06	-
PI 278051	No. 83	Citrullus lanatus	Turkey	Europe	469713	Group 4	0.99998	5e-06	5e-06	5e-06	5e-06	-
PI 278008	No. 39	Citrullus lanatus	Turkey	Europe	503028	Group 4	0.99998	5e-06	5e-06	5e-06	5e-06	-
PI 278061	No. 93	Citrullus lanatus	Turkey	Europe	610102	Group 4	0.999982	5e-06	5e-06	5e-06	5e-06	-
PI 254430	No. 3	Citrullus lanatus	Lebanon	Central West Asia	406796	Group 4	0.999979	5e-06	5e-06	5e-06	5e-06	-
PI 278012	No. 43	Citrullus lanatus	Turkey	Europe	341657	Group 4	0.999978	5e-06	5e-06	5e-06	5e-06	-
PI 487476	Malali	Citrullus lanatus	Israel	Central West Asia	639708	Group 4	0.940624	5e-06	5e-06	0.059362	5e-06	-
PI 277970	No. 1	Citrullus lanatus	Turkey	Europe	320885	Group 4	0.988283	0.0117	5e-06	5e-06	5e-06	-
PI 277971	No. 2	Citrullus lanatus	Turkey	Europe	514563	Group 4	0.992193	0.007793	5e-06	5e-06	5e-06	-
PI 278040	No. 72	Citrullus lanatus	Turkey	Europe	514754	Group 4	0.999981	5e-06	5e-06	5e-06	5e-06	-
PI 525096	203	Citrullus lanatus	Egypt	Northern Africa	420912	Group 4	0.999981	5e-06	5e-06	5e-06	5e-06	-
PI 169233	Karpuz Siyah	Citrullus lanatus	Turkey	Europe	1474586	Group 4	0.999979	5e-06	5e-06	5e-06	5e-06	-
PI 177325	6354	Citrullus lanatus	Turkey	Europe	554051	Group 4	0.999979	5e-06	5e-06	5e-06	5e-06	-
PI 222776	Kharbozeh	Citrullus lanatus	Iran	Central West Asia	639867	Group 4	0.999978	5e-06	5e-06	5e-06	5e-06	-
PI 277992	No. 23	Citrullus lanatus	Turkey	Europe	517599	Group 4	0.99998	5e-06	5e-06	5e-06	5e-06	-
PI 169270	2590	Citrullus lanatus	Turkey	Europe	3928444	Group 4	0.999974	6e-06	6e-06	6e-06	6e-06	-
PI 182175	Zebes	Citrullus lanatus	Turkey	Europe	726738	Group 4	0.99998	5e-06	5e-06	5e-06	5e-06	-
PI 182179	10474	Citrullus lanatus	Turkey	Europe	1144452	Group 4	0.999979	5e-06	5e-06	5e-06	5e-06	-
PI 175653	5718	Citrullus lanatus	Turkey	Europe	426159	Group 4	0.999976	6e-06	6e-06	6e-06	6e-06	-
PI 169267	2504	Citrullus lanatus	Turkey	Europe	497236	Group 4	0.999978	6e-06	5e-06	6e-06	6e-06	-
PI 223765	1190	Citrullus lanatus	Afghanistan	Central West Asia	1044972	Group 4	0.987601	0.012383	5e-06	5e-06	5e-06	-
PI 660975	MKDW-005	Citrullus lanatus	Turkmenistan	Central West Asia	735705	Group 4	0.850175	0.149811	5e-06	5e-06	5e-06	-
PI 675115	MKDW-019	Citrullus lanatus	Turkmenistan	Central West Asia	698915	Group 4	0.829658	0.170328	5e-06	5e-06	5e-06	-
PI 169261	Siyah Kadin Budu	Citrullus lanatus	Turkey	Europe	420817	Group 4	0.999978	5e-06	5e-06	5e-06	5e-06	-
PI 255139		Citrullus lanatus	South Africa	Southern Africa	357525	Group 4	0.517353	0.344795	5e-06	5e-06	0.137841	-
PI 357695	177	Citrullus lanatus	Macedonia	Europe	1099653	Group 4	0.948307	4e-06	4e-06	0.05168	4e-06	-
PI 635672	CALABRIA	Citrullus lanatus	United States	North America	239013	Group 4	0.967219	0.009941	0.02283	6e-06	6e-06	-
PI 181743	Pasteque	Citrullus lanatus	Lebanon	Central West Asia	409616	Group 4	0.999975	6e-06	6e-06	6e-06	6e-06	-
PI 169247	1812	Citrullus lanatus	Turkey	Europe	410970	Group 4	0.999979	5e-06	5e-06	5e-06	5e-06	-
PI 381722	Wm-32	Citrullus lanatus	India	Central West Asia	489004	Group 4	0.944422	0.055564	5e-06	5e-06	5e-06	-
PI 593371	ZWRM 87	Citrullus lanatus	China	East Asia	483326	Group 4	0.999086	0.0009	5e-06	5e-06	5e-06	-
PI 278010	No. 41	Citrullus lanatus	Turkey	Europe	481289	Group 4	0.99998	5e-06	5e-06	5e-06	5e-06	-
PI 177318	4380	Citrullus lanatus	Turkey	Europe	488576	Group 4	0.99998	5e-06	5e-06	5e-06	5e-06	-
PI 167125	Beyaz Uzan Karpuz	Citrullus lanatus	Turkey	Europe	505863	Group 4	0.99998	5e-06	5e-06	5e-06	5e-06	-
PI 172797	8120	Citrullus lanatus	Turkey	Europe	623271	Group 4	0.999976	6e-06	6e-06	6e-06	6e-06	-
PI 177320	4382	Citrullus lanatus	Turkey	Europe	1061695	Group 4	0.999978	6e-06	5e-06	5e-06	6e-06	-
PI 169287	Kurba Alaca	Citrullus lanatus	Turkey	Europe	298613	Group 4	0.999974	6e-06	6e-06	6e-06	6e-06	-
PI 179236	5824	Citrullus lanatus	Turkey	Europe	1239574	Group 4	0.999974	7e-06	6e-06	7e-06	7e-06	-
PI 174105	8405	Citrullus lanatus	Turkey	Europe	4987403	Group 4	0.999974	7e-06	6e-06	7e-06	7e-06	-
PI 223764	1148	Citrullus lanatus	Afghanistan	Central West Asia	320843	Group 4	0.911472	0.088511	6e-06	6e-06	6e-06	-
PI 172788	7436	Citrullus lanatus	Turkey	Europe	1596297	Group 4	0.999974	6e-06	6e-06	6e-06	6e-06	-
PI 211849	No. 1	Citrullus lanatus	Iran	Central West Asia	647998	Group 4	0.989134	0.010852	5e-06	5e-06	5e-06	-
PI 211852	No. 4	Citrullus lanatus	Iran	Central West Asia	448824	Group 4	0.993969	0.006014	6e-06	6e-06	6e-06	-
PI 314655	369	Citrullus lanatus	Uzbekistan	Central West Asia	790230	Group 4	0.978736	0.021251	4e-06	4e-06	4e-06	-
PI 222775	Kharbozeh	Citrullus lanatus	Iran	Central West Asia	316666	Group 4	0.999977	6e-06	6e-06	6e-06	6e-06	-
PI 176497	9475	Citrullus lanatus	Turkey	Europe	413475	Group 4	0.999978	5e-06	5e-06	5e-06	5e-06	-
PI 278023	No. 54	Citrullus lanatus	Turkey	Europe	1468057	Group 4	0.999979	5e-06	5e-06	5e-06	5e-06	-
PI 173669	7993	Citrullus lanatus	Turkey	Europe	715963	Group 4	0.999975	6e-06	6e-06	6e-06	6e-06	-
PI 277996	No. 27	Citrullus lanatus	Turkey	Europe	775294	Group 4	0.999981	5e-06	5e-06	5e-06	5e-06	-
PI 357721	421	Citrullus lanatus	Macedonia	Europe	743512	Group 4	0.999982	4e-06	4e-06	4e-06	4e-06	-
PI 368525	1540	Citrullus lanatus	Montenegro	Europe	704161	Group 4	0.999982	5e-06	4e-06	4e-06	5e-06	-
PI 222714	Hendevaneh	Citrullus lanatus	Iran	Central West Asia	1049830	Group 4	0.993616	0.006371	4e-06	4e-06	4e-06	-
PI 379225	Bela	Citrullus lanatus	Macedonia	Europe	565004	Group 4	0.938042	5e-06	5e-06	0.061944	5e-06	-
PI 278021	No. 52	Citrullus lanatus	Turkey	Europe	374984	Group 4	0.999978	5e-06	5e-06	5e-06	5e-06	-
PI 278055	No. 87	Citrullus lanatus	Turkey	Europe	451119	Group 4	0.999979	5e-06	5e-06	5e-06	5e-06	-
PI 178876	Bostan	Citrullus lanatus	Turkey	Europe	416748	Group 4	0.999978	6e-06	6e-06	6e-06	6e-06	-
PI 278045	No. 77	Citrullus lanatus	Turkey	Europe	584889	Group 4	0.99951	0.000475	5e-06	5e-06	5e-06	-
PI 435282		Citrullus lanatus	Iraq	Central West Asia	343558	Group 4	0.99998	5e-06	5e-06	5e-06	5e-06	-
PI 176485	Beydan	Citrullus lanatus	Turkey	Europe	336186	Group 4	0.999975	6e-06	6e-06	6e-06	6e-06	-
PI 344300	91	Citrullus lanatus	Turkey	Europe	530239	Group 4	0.999982	5e-06	5e-06	5e-06	5e-06	-
PI 172795	8040	Citrullus lanatus	Turkey	Europe	403779	Group 4	0.999978	6e-06	6e-06	6e-06	6e-06	-
PI 174100	8040	Citrullus lanatus	Turkey	Europe	273592	Group 4	0.999973	7e-06	7e-06	7e-06	7e-06	-
PI 172789	Dize	Citrullus lanatus	Turkey	Europe	991975	Group 4	0.999976	6e-06	6e-06	6e-06	6e-06	-
PI 172790	7542	Citrullus lanatus	Turkey	Europe	2445745	Group 4	0.999975	6e-06	6e-06	6e-06	6e-06	-
PI 172791	7580	Citrullus lanatus	Turkey	Europe	1571505	Group 4	0.999977	6e-06	6e-06	6e-06	6e-06	-
PI 175657	6067	Citrullus lanatus	Turkey	Europe	413767	Group 4	0.999977	6e-06	6e-06	6e-06	6e-06	-
PI 169286	3329	Citrullus lanatus	Turkey	Europe	289346	Group 4	0.999975	6e-06	6e-06	6e-06	6e-06	-
PI 181744	9989	Citrullus lanatus	Lebanon	Central West Asia	1126410	Group 4	0.993071	5e-06	0.006914	5e-06	5e-06	-
PI 344301	182	Citrullus lanatus	Turkey	Europe	676361	Group 4	0.999982	4e-06	4e-06	4e-06	4e-06	-
PI 169282	3149	Citrullus lanatus	Turkey	Europe	359095	Group 4	0.999976	6e-06	6e-06	6e-06	6e-06	-
PI 269464	Tarbriza	Citrullus lanatus	Pakistan	Central West Asia	682382	Group 4	0.855532	0.144453	5e-06	5e-06	5e-06	-
PI 176918		Citrullus lanatus	Turkey	Europe	532739	Group 4	0.999979	5e-06	5e-06	5e-06	5e-06	-
PI 169262	2182	Citrullus lanatus	Turkey	Europe	349732	Group 4	0.999978	6e-06	6e-06	6e-06	6e-06	-
PI 176915	Konya Buz	Citrullus lanatus	Turkey	Europe	1024031	Group 4	0.999976	6e-06	6e-06	6e-06	6e-06	-
PI 169244	Karpuz	Citrullus lanatus	Turkey	Europe	1759668	Group 4	0.996806	0.003179	5e-06	5e-06	5e-06	-
PI 169242	Kaymakam	Citrullus lanatus	Turkey	Europe	372501	Group 4	0.999977	6e-06	6e-06	6e-06	6e-06	-
PI 169281	3133	Citrullus lanatus	Turkey	Europe	347416	Group 4	0.999976	6e-06	6e-06	6e-06	6e-06	-
PI 277990	No. 21	Citrullus lanatus	Turkey	Europe	490937	Group 4	0.99998	5e-06	5e-06	5e-06	5e-06	-
PI 278044	No. 76	Citrullus lanatus	Turkey	Europe	530958	Group 4	0.99998	5e-06	5e-06	5e-06	5e-06	-
PI 277987	No. 18	Citrullus lanatus	Turkey	Europe	529051	Group 4	0.978993	0.020993	5e-06	5e-06	5e-06	-
PI 277989	No. 20	Citrullus lanatus	Turkey	Europe	1201938	Group 4	0.99998	5e-06	5e-06	5e-06	5e-06	-
PI 277986	No. 17	Citrullus lanatus	Turkey	Europe	771853	Group 4	0.999982	5e-06	4e-06	5e-06	5e-06	-
PI 279456	Strain II	Citrullus lanatus	Japan	East Asia	728273	Group 4	0.535244	0.157905	5e-06	5e-06	0.306842	-
PI 226506	Hindavana	Citrullus lanatus	Iran	Central West Asia	494715	Group 4	0.752585	5e-06	5e-06	5e-06	0.2474	-
PI 175655	5964	Citrullus lanatus	Turkey	Europe	333911	Group 4	0.999976	6e-06	6e-06	6e-06	6e-06	-
PI 169248	1819	Citrullus lanatus	Turkey	Europe	416412	Group 4	0.999978	6e-06	6e-06	6e-06	6e-06	-
PI 169253	1963	Citrullus lanatus	Turkey	Europe	517318	Group 4	0.99998	5e-06	5e-06	5e-06	5e-06	-
PI 277995	No. 26	Citrullus lanatus	Turkey	Europe	715661	Group 4	0.999982	5e-06	5e-06	5e-06	5e-06	-
PI 211917	No. 7	Citrullus lanatus	Iran	Central West Asia	497878	Group 4	0.99998	5e-06	5e-06	5e-06	5e-06	-
PI 172800	8251	Citrullus lanatus	Turkey	Europe	1114097	Group 4	0.999974	7e-06	7e-06	7e-06	7e-06	-
PI 278020	No. 51	Citrullus lanatus	Turkey	Europe	384535	Group 4	0.999978	6e-06	5e-06	6e-06	6e-06	-
PI 171581	6835	Citrullus lanatus	Turkey	Europe	293857	Group 4	0.999975	6e-06	6e-06	6e-06	6e-06	-
PI 176922		Citrullus lanatus	Turkey	Europe	535964	Group 4	0.999979	5e-06	5e-06	5e-06	5e-06	-
PI 278000	No. 31	Citrullus lanatus	Turkey	Europe	463750	Group 4	0.99998	5e-06	5e-06	5e-06	5e-06	-
PI 193963	8669	Citrullus lanatus	Ethiopia	Eastern Africa	498923	Group 4	0.828967	0.159362	0.01166	5e-06	5e-06	-
PI 193965	8671	Citrullus lanatus	Ethiopia	Eastern Africa	3427711	Group 4	0.600831	6e-06	0.021112	6e-06	0.378044	-
PI 278042	No. 74	Citrullus lanatus	Turkey	Europe	745815	Group 4	0.999981	5e-06	5e-06	5e-06	5e-06	-
PI 278028	No. 59	Citrullus lanatus	Turkey	Europe	403144	Group 4	0.999979	5e-06	5e-06	5e-06	5e-06	-
PI 169251	Muz	Citrullus lanatus	Turkey	Europe	424892	Group 4	0.999978	5e-06	5e-06	5e-06	5e-06	-
PI 169245	1721	Citrullus lanatus	Turkey	Europe	486320	Group 4	0.999979	5e-06	5e-06	5e-06	5e-06	-
PI 175654	5742	Citrullus lanatus	Turkey	Europe	382987	Group 4	0.999977	6e-06	6e-06	6e-06	6e-06	-
PI 277985	No. 16	Citrullus lanatus	Turkey	Europe	880691	Group 4	0.999982	4e-06	4e-06	4e-06	4e-06	-
PI 274561		Citrullus lanatus	Portugal	Europe	2680472	Group 4	0.999974	7e-06	6e-06	7e-06	7e-06	-
PI 368499	1226	Citrullus lanatus	Macedonia	Europe	1004209	Group 4	0.999983	4e-06	4e-06	4e-06	4e-06	-
PI 368497	1224	Citrullus lanatus	Macedonia	Europe	723368	Group 4	0.999982	5e-06	4e-06	5e-06	5e-06	-
PI 368515	1481	Citrullus lanatus	Macedonia	Europe	602365	Group 4	0.999982	5e-06	5e-06	5e-06	5e-06	-
PI 368508	1321	Citrullus lanatus	Macedonia	Europe	694201	Group 4	0.999982	5e-06	4e-06	4e-06	5e-06	-
PI 278041	No. 73	Citrullus lanatus	Turkey	Europe	2086675	Group 4	0.999979	5e-06	5e-06	5e-06	5e-06	-
PI 357691	170	Citrullus lanatus	Macedonia	Europe	1782350	Group 4	0.942916	4e-06	4e-06	0.057071	4e-06	-
PI 512369	V-CI-3	Citrullus lanatus	Spain	Europe	566260	Group 4	0.999982	5e-06	4e-06	5e-06	5e-06	-
PI 512833	V-CU-49	Citrullus lanatus	Spain	Europe	609352	Group 4	0.999982	5e-06	4e-06	5e-06	5e-06	-
PI 512393	V-CI-27	Citrullus lanatus	Spain	Europe	536730	Group 4	0.999981	5e-06	5e-06	5e-06	5e-06	-
PI 512398	AN-CI-2	Citrullus lanatus	Spain	Europe	506222	Group 4	0.730143	0.269843	5e-06	5e-06	5e-06	-
PI 512397	AN-CI-1	Citrullus lanatus	Spain	Europe	508787	Group 4	0.84601	0.153976	5e-06	5e-06	5e-06	-
PI 234287		Citrullus lanatus	Portugal	Europe	842109	Group 4	0.999982	5e-06	5e-06	5e-06	5e-06	-
PI 512331	DDW 368	Citrullus lanatus	China	East Asia	540865	Group 4	0.374341	0.549266	4e-06	0.076385	5e-06	-
PI 512345	C-CI-1	Citrullus lanatus	Spain	Europe	523429	Group 4	0.908404	5e-06	5e-06	0.091583	5e-06	-
PI 512346	C-CI-2	Citrullus lanatus	Spain	Europe	546685	Group 4	0.911822	5e-06	5e-06	0.088164	5e-06	-
PI 512396	V-CI-30	Citrullus lanatus	Spain	Europe	596531	Group 4	0.999982	5e-06	5e-06	5e-06	5e-06	-
PI 512382	V-CI-16	Citrullus lanatus	Spain	Europe	435558	Group 4	0.99998	5e-06	5e-06	5e-06	5e-06	-
PI 512341	A-CI-3	Citrullus lanatus	Spain	Europe	514899	Group 4	0.913311	5e-06	5e-06	0.086676	5e-06	-
PI 512377	V-CI-11	Citrullus lanatus	Spain	Europe	483454	Group 4	0.999981	5e-06	5e-06	5e-06	5e-06	-
PI 537472	Sandia verde	Citrullus lanatus	Spain	Europe	642993	Group 4	0.996492	0.003495	4e-06	4e-06	5e-06	-
PI 512390	V-CI-24	Citrullus lanatus	Spain	Europe	441914	Group 4	0.999981	5e-06	5e-06	5e-06	5e-06	-
PI 222137	Pasteque	Citrullus lanatus	Algeria	Northern Africa	452940	Group 4	0.999978	6e-06	5e-06	6e-06	6e-06	-
PI 512386	V-CI-20	Citrullus lanatus	Spain	Europe	432693	Group 4	0.999981	5e-06	5e-06	5e-06	5e-06	-
PI 537470	Sandia	Citrullus lanatus	Spain	Europe	643607	Group 4	0.999982	4e-06	4e-06	4e-06	4e-06	-
PI 537468	Sindria	Citrullus lanatus	Spain	Europe	750655	Group 4	0.908143	4e-06	4e-06	0.091844	4e-06	-
PI 512378	V-CI-12	Citrullus lanatus	Spain	Europe	415435	Group 4	0.999981	5e-06	5e-06	5e-06	5e-06	-
PI 512374	V-CI-8	Citrullus lanatus	Spain	Europe	433281	Group 4	0.999981	5e-06	5e-06	5e-06	5e-06	-
PI 512392	V-CI-26	Citrullus lanatus	Spain	Europe	591686	Group 4	0.999981	5e-06	5e-06	5e-06	5e-06	-
PI 379236	2358	Citrullus lanatus	Macedonia	Europe	385515	Group 4	0.940773	5e-06	5e-06	0.059212	5e-06	-
PI 269676	Excell	Citrullus lanatus	Belize	North America	422367	Group 4	0.65797	0.342014	5e-06	5e-06	5e-06	-
PI 512354	CM-CI-5	Citrullus lanatus	Spain	Europe	491439	Group 4	0.999981	5e-06	5e-06	5e-06	5e-06	-
PI 512353	CM-CI-4	Citrullus lanatus	Spain	Europe	484971	Group 4	0.999981	5e-06	5e-06	5e-06	5e-06	-
PI 512350	CM-CI-1	Citrullus lanatus	Spain	Europe	419407	Group 4	0.897437	5e-06	5e-06	0.102548	5e-06	-
PI 512352	CM-CI-3	Citrullus lanatus	Spain	Europe	511085	Group 4	0.887663	5e-06	5e-06	0.112323	5e-06	-
PI 512351	CM-CI-2	Citrullus lanatus	Spain	Europe	531969	Group 4	0.896722	5e-06	5e-06	0.103265	5e-06	-
PI 512364	E-CI-7	Citrullus lanatus	Spain	Europe	551227	Group 4	0.999982	5e-06	5e-06	5e-06	5e-06	-
PI 512363	E-CI-6	Citrullus lanatus	Spain	Europe	614343	Group 4	0.963902	0.036084	5e-06	5e-06	5e-06	-
PI 278017	No. 48	Citrullus lanatus	Turkey	Europe	557374	Group 4	0.999979	5e-06	5e-06	5e-06	5e-06	-
PI 164992	KARPUZ	Citrullus lanatus	Turkey	Europe	438668	Group 4	0.999979	5e-06	5e-06	5e-06	5e-06	-
PI 164998	KARPUZ	Citrullus lanatus	Turkey	Europe	467945	Group 4	0.999979	5e-06	5e-06	5e-06	5e-06	-
PI 175665	9177	Citrullus lanatus	Turkey	Europe	844074	Group 4	0.999977	6e-06	6e-06	6e-06	6e-06	-
PI 163205	TARBUZA	Citrullus lanatus	India	Central West Asia	464174	Group 4	0.999979	5e-06	5e-06	5e-06	5e-06	-
PI 512358	E-CI-1	Citrullus lanatus	Spain	Europe	448794	Group 4	0.999981	5e-06	5e-06	5e-06	5e-06	-
PI 381695	Wm-2	Citrullus lanatus	India	Central West Asia	560981	Group 4	0.914363	0.085623	5e-06	5e-06	5e-06	-
PI 275628	702	Citrullus lanatus	Pakistan	Central West Asia	454296	Group 4	0.828366	0.171619	5e-06	5e-06	5e-06	-
PI 274794	Turmuz	Citrullus lanatus	Pakistan	Central West Asia	534843	Group 4	0.797383	0.202602	5e-06	5e-06	5e-06	-
PI 274795	Turmuz	Citrullus lanatus	Pakistan	Central West Asia	640629	Group 4	0.874687	0.125297	5e-06	5e-06	5e-06	-
PI 512403	AN-CI-7	Citrullus lanatus	Spain	Europe	444671	Group 4	0.999981	5e-06	5e-06	5e-06	5e-06	-
PI 512356	CM-CI-7	Citrullus lanatus	Spain	Europe	521121	Group 4	0.995417	0.004569	5e-06	5e-06	5e-06	-
PI 537465	Sandia melada	Citrullus lanatus	Spain	Europe	911172	Group 4	0.920482	4e-06	4e-06	0.079505	4e-06	-
PI 537461	Sandia melade	Citrullus lanatus	Spain	Europe	549949	Group 4	0.999982	5e-06	4e-06	5e-06	5e-06	-
PI 169250	1925	Citrullus lanatus	Turkey	Europe	431998	Group 4	0.999979	5e-06	5e-06	5e-06	5e-06	-
PI 251515	Tukhm-Handayand	Citrullus lanatus	Iran	Central West Asia	980112	Group 4	0.999796	0.00019	5e-06	5e-06	5e-06	-
PI 635592	EARLY ARIZONA	Citrullus lanatus	United States	North America	314184	Group 4	0.899578	5e-06	5e-06	0.100407	5e-06	-
PI 512402	AN-CI-6	Citrullus lanatus	Spain	Europe	555492	Group 4	0.739631	0.260355	5e-06	5e-06	5e-06	-
PI 234605	Ong Hock Bee King of Melon	Citrullus lanatus	Singapore	Central West Asia	668710	Group 4	0.916605	0.08338	5e-06	5e-06	5e-06	-
PI 251796	17524	Citrullus lanatus	Serbia	Europe	353422	Group 4	0.999977	6e-06	6e-06	6e-06	6e-06	-
PI 307608		Citrullus lanatus	Nigeria	Western Africa	924776	Group 4	0.999982	4e-06	4e-06	4e-06	4e-06	-
PI 254716	Melik	Citrullus lanatus	Sudan	Northern Africa	680397	Group 4	0.88214	0.117846	5e-06	5e-06	5e-06	-
PI 278018	No. 49	Citrullus lanatus	Turkey	Europe	524396	Group 4	0.999979	5e-06	5e-06	5e-06	5e-06	-
PI 357664	23	Citrullus lanatus	Macedonia	Europe	548769	Group 4	0.942064	5e-06	4e-06	0.057922	5e-06	-
PI 169241	1541	Citrullus lanatus	Turkey	Europe	374667	Group 4	0.999977	6e-06	6e-06	6e-06	6e-06	-
PI 279461	Strain II	Citrullus lanatus	Japan	East Asia	724199	Group 4	0.796539	0.203448	4e-06	5e-06	5e-06	-
PI 176486	8815	Citrullus lanatus	Turkey	Europe	422311	Group 4	0.999974	6e-06	6e-06	6e-06	6e-06	-
PI 277988	No. 19	Citrullus lanatus	Turkey	Europe	686843	Group 4	0.999982	5e-06	5e-06	5e-06	5e-06	-
PI 167126	Beyaz Topak Karpuz	Citrullus lanatus	Turkey	Europe	342538	Group 4	0.999978	6e-06	6e-06	6e-06	6e-06	-
PI 181741	Mohammad M. Jarrah	Citrullus lanatus	Lebanon	Central West Asia	633827	Group 4	0.999979	5e-06	5e-06	5e-06	5e-06	-
PI 381707	Wm-15	Citrullus lanatus	India	Central West Asia	623075	Group 4	0.999982	5e-06	4e-06	5e-06	5e-06	-
PI 197416	10223	Citrullus lanatus	Ethiopia	Eastern Africa	610215	Group 4	0.999981	5e-06	5e-06	5e-06	5e-06	-
PI 175658	9047	Citrullus lanatus	Turkey	Europe	577451	Group 4	0.999977	6e-06	6e-06	6e-06	6e-06	-
PI 635668	ARIKARA	Citrullus lanatus	United States	North America	218322	Group 4	0.545091	0.454892	6e-06	6e-06	6e-06	-
PI 167026	223	Citrullus lanatus	Turkey	Europe	1634389	Group 4	0.999981	5e-06	5e-06	5e-06	5e-06	-
PI 534587	OM 10383	Citrullus lanatus	Syria	Central West Asia	517379	Group 4	0.73504	0.264946	5e-06	5e-06	5e-06	-
PI 278014	No. 45	Citrullus lanatus	Turkey	Europe	467248	Group 4	0.99998	5e-06	5e-06	5e-06	5e-06	-
PI 278013	No. 44	Citrullus lanatus	Turkey	Europe	787567	Group 4	0.999981	5e-06	5e-06	5e-06	5e-06	-
PI 182183	10654	Citrullus lanatus	Turkey	Europe	1518891	Group 4	0.999977	6e-06	6e-06	6e-06	6e-06	-
PI 534590	OM 10409	Citrullus lanatus	Syria	Central West Asia	507747	Group 4	0.999982	5e-06	5e-06	5e-06	5e-06	-
PI 278006	No. 37	Citrullus lanatus	Turkey	Europe	500873	Group 4	0.99998	5e-06	5e-06	5e-06	5e-06	-
PI 181935	Homs No. 1	Citrullus lanatus	Syria	Central West Asia	1067546	Group 4	0.999982	4e-06	4e-06	4e-06	4e-06	-
PI 172803	8499	Citrullus lanatus	Turkey	Europe	1124044	Group 4	0.999974	6e-06	6e-06	6e-06	6e-06	-
PI 277975	No. 6	Citrullus lanatus	Turkey	Europe	466918	Group 4	0.99998	5e-06	5e-06	5e-06	5e-06	-
PI 176905	2504	Citrullus lanatus	Turkey	Europe	326624	Group 4	0.999976	6e-06	6e-06	6e-06	6e-06	-
PI 278057	No. 89	Citrullus lanatus	Turkey	Europe	428623	Group 4	0.99998	5e-06	5e-06	5e-06	5e-06	-
PI 181936	Homs No. 2	Citrullus lanatus	Syria	Central West Asia	1042488	Group 4	0.999979	5e-06	5e-06	5e-06	5e-06	-
PI 175656	6026	Citrullus lanatus	Turkey	Europe	507830	Group 4	0.999978	6e-06	5e-06	6e-06	6e-06	-
PI 181938	Homs No. 4	Citrullus lanatus	Syria	Central West Asia	918946	Group 4	0.999979	5e-06	5e-06	5e-06	5e-06	-
PI 181937	Homs No. 3	Citrullus lanatus	Syria	Central West Asia	548726	Group 4	0.999979	5e-06	5e-06	5e-06	5e-06	-
PI 173670	8196	Citrullus lanatus	Turkey	Europe	1333091	Group 4	0.999983	4e-06	4e-06	4e-06	4e-06	-
PI 175650	Kurbagi Alacasi	Citrullus lanatus	Turkey	Europe	984422	Group 4	0.999977	6e-06	6e-06	6e-06	6e-06	-
PI 181868	Aleppo 13	Citrullus lanatus	Syria	Central West Asia	548836	Group 4	0.999979	5e-06	5e-06	5e-06	5e-06	-
PI 278022	No. 53	Citrullus lanatus	Turkey	Europe	479096	Group 4	0.99998	5e-06	5e-06	5e-06	5e-06	-
PI 344066	22673	Citrullus lanatus	Turkey	Europe	701251	Group 4	0.999983	4e-06	4e-06	4e-06	4e-06	-
PI 512371	V-CI-5	Citrullus lanatus	Spain	Europe	465507	Group 4	0.999981	5e-06	5e-06	5e-06	5e-06	-
PI 176913	Kirkagac	Citrullus lanatus	Turkey	Europe	524549	Group 4	0.999978	5e-06	5e-06	5e-06	5e-06	-
PI 172796	8109	Citrullus lanatus	Turkey	Europe	630385	Group 4	0.999977	6e-06	6e-06	6e-06	6e-06	-
PI 174104	8301	Citrullus lanatus	Turkey	Europe	367043	Group 4	0.999977	6e-06	6e-06	6e-06	6e-06	-
PI 534595	OD 10517	Citrullus lanatus	Syria	Central West Asia	406040	Group 4	0.989422	0.000944	0.009625	5e-06	5e-06	-
PI 534591	OD 10422	Citrullus lanatus	Syria	Central West Asia	386822	Group 4	0.999981	5e-06	5e-06	5e-06	5e-06	-
PI 534589	OM 10391	Citrullus lanatus	Syria	Central West Asia	487428	Group 4	0.998591	0.001395	5e-06	5e-06	5e-06	-
PI 278011	No. 42	Citrullus lanatus	Turkey	Europe	758648	Group 4	0.999982	5e-06	5e-06	5e-06	5e-06	-
PI 270551	No. 6	Citrullus lanatus	Ghana	Western Africa	668343	Group 4	0.973753	0.026231	5e-06	5e-06	5e-06	-
PI 177330	9762	Citrullus lanatus	Syria	Central West Asia	127064	Group 4	0.999961	1e-05	1e-05	1e-05	1e-05	-
PI 534593	OD 10509	Citrullus lanatus	Syria	Central West Asia	403025	Group 4	0.999981	5e-06	5e-06	5e-06	5e-06	-
PI 165448	1079	Citrullus lanatus	Mexico	North America	441073	Group 4	0.941095	5e-06	5e-06	5e-06	0.058889	-
PI 534596	OD 10518	Citrullus lanatus	Syria	Central West Asia	508214	Group 4	0.915436	0.07372	0.010834	5e-06	5e-06	-
PI 278007	No. 38	Citrullus lanatus	Turkey	Europe	743856	Group 4	0.999982	5e-06	4e-06	5e-06	5e-06	-
PI 534583	OM 10332	Citrullus lanatus	Syria	Central West Asia	412648	Group 4	0.90194	5e-06	5e-06	0.098045	5e-06	-
PI 534585	OM 10362	Citrullus lanatus	Syria	Central West Asia	517360	Group 4	0.919353	5e-06	5e-06	0.080633	5e-06	-
PI 534594	OD 10513	Citrullus lanatus	Syria	Central West Asia	541834	Group 4	0.982894	0.017092	5e-06	5e-06	5e-06	-
PI 319237	No. 3	Citrullus lanatus	Japan	East Asia	720670	Group 4	0.697443	0.302543	4e-06	4e-06	4e-06	-
PI 379227	Bakarka	Citrullus lanatus	Macedonia	Europe	502468	Group 4	0.945763	5e-06	5e-06	0.054223	5e-06	-
PI 278016	No. 47	Citrullus lanatus	Turkey	Europe	460256	Group 4	0.99998	5e-06	5e-06	5e-06	5e-06	-
PI 165024	KARAKARPUZ	Citrullus lanatus	Turkey	Europe	477241	Group 4	0.999979	5e-06	5e-06	5e-06	5e-06	-
PI 357689	145	Citrullus lanatus	Macedonia	Europe	1365876	Group 4	0.95169	4e-06	4e-06	0.048297	4e-06	-
PI 537471	Sandia cartagenera	Citrullus lanatus	Spain	Europe	630169	Group 4	0.406094	0.593893	4e-06	4e-06	4e-06	-
PI 662034	MKDW-062	Citrullus lanatus	Turkmenistan	Central West Asia	1012913	Group 4	0.734779	0.265207	4e-06	4e-06	4e-06	-
PI 357680	97	Citrullus lanatus	Macedonia	Europe	546143	Group 4	0.946503	5e-06	4e-06	0.053483	5e-06	-
PI 379230	Temno Zelena	Citrullus lanatus	Macedonia	Europe	700598	Group 4	0.956093	4e-06	4e-06	0.043894	4e-06	-
PI 169232	1376	Citrullus lanatus	Turkey	Europe	483661	Group 4	0.999979	5e-06	5e-06	5e-06	5e-06	-
PI 357746	1031	Citrullus lanatus	Former Serbia and Montenegro	Europe	726156	Group 4	0.999982	4e-06	4e-06	4e-06	4e-06	-
PI 381733	Wm-47	Citrullus lanatus	India	Central West Asia	565075	Group 4	0.996717	5e-06	0.00327	5e-06	5e-06	-
PI 368506	1310	Citrullus lanatus	Macedonia	Europe	820280	Group 4	0.953438	4e-06	4e-06	0.046549	4e-06	-
PI 169289	Yenidunya	Citrullus lanatus	Turkey	Europe	364347	Group 4	0.999976	6e-06	6e-06	6e-06	6e-06	-
PI 357742	999	Citrullus lanatus	Macedonia	Europe	726759	Group 4	0.999982	4e-06	4e-06	4e-06	4e-06	-
PI 357674	71	Citrullus lanatus	Macedonia	Europe	541082	Group 4	0.940966	5e-06	5e-06	0.059021	5e-06	-
PI 379232	Sarena	Citrullus lanatus	Macedonia	Europe	707162	Group 4	0.951186	5e-06	4e-06	0.0488	5e-06	-
PI 269679	Rattlesnake	Citrullus lanatus	Belize	North America	1128166	Group 4	0.857811	0.142176	4e-06	4e-06	4e-06	-
PI 179233	Bostan Cekirdegi	Citrullus lanatus	Turkey	Europe	281621	Group 4	0.999975	6e-06	6e-06	6e-06	6e-06	-
PI 277998	No. 29	Citrullus lanatus	Turkey	Europe	534211	Group 4	0.99998	5e-06	5e-06	5e-06	5e-06	-
PI 368521	1512	Citrullus lanatus	Macedonia	Europe	741611	Group 4	0.999982	4e-06	4e-06	4e-06	4e-06	-
PI 357726	468	Citrullus lanatus	Macedonia	Europe	527723	Group 4	0.999982	5e-06	5e-06	5e-06	5e-06	-
PI 357663	21	Citrullus lanatus	Macedonia	Europe	530662	Group 4	0.943745	5e-06	5e-06	0.056241	5e-06	-
PI 357711	283	Citrullus lanatus	Macedonia	Europe	707746	Group 4	0.999983	4e-06	4e-06	4e-06	4e-06	-
PI 357730	523	Citrullus lanatus	Macedonia	Europe	606339	Group 4	0.999982	5e-06	5e-06	5e-06	5e-06	-
PI 368522	1531	Citrullus lanatus	Macedonia	Europe	498095	Group 4	0.999981	5e-06	5e-06	5e-06	5e-06	-
PI 368518	1509	Citrullus lanatus	Macedonia	Europe	590623	Group 4	0.821554	0.178432	5e-06	5e-06	5e-06	-
PI 212208	No. 1	Citrullus lanatus	Greece	Europe	422747	Group 4	0.999979	5e-06	5e-06	5e-06	5e-06	-
PI 381697	Wm-4	Citrullus lanatus	India	Central West Asia	579822	Group 4	0.975156	0.02483	5e-06	5e-06	5e-06	-
PI 379226	Mala	Citrullus lanatus	Macedonia	Europe	534653	Group 4	0.943435	5e-06	5e-06	0.05655	5e-06	-
PI 171587	7380	Citrullus lanatus	Turkey	Europe	308573	Group 4	0.999976	6e-06	6e-06	6e-06	6e-06	-
PI 357752	115	Citrullus lanatus	Macedonia	Europe	691663	Group 4	0.999982	4e-06	4e-06	4e-06	4e-06	-
PI 379240	Lokalna	Citrullus lanatus	Macedonia	Europe	576011	Group 4	0.999982	5e-06	5e-06	5e-06	5e-06	-
PI 278053	No. 85	Citrullus lanatus	Turkey	Europe	508416	Group 4	0.99998	5e-06	5e-06	5e-06	5e-06	-
PI 295845	DL/64/85	Citrullus lanatus	South Africa	Southern Africa	772735	Group 4	0.999982	4e-06	4e-06	4e-06	4e-06	-
PI 368519	1510	Citrullus lanatus	Macedonia	Europe	649886	Group 4	0.999982	5e-06	4e-06	5e-06	5e-06	-
PI 379235	2357	Citrullus lanatus	Macedonia	Europe	530061	Group 4	0.945692	5e-06	5e-06	0.054293	5e-06	-
PI 169269	2543	Citrullus lanatus	Turkey	Europe	542020	Group 4	0.837118	6e-06	6e-06	6e-06	0.162866	-
PI 178872	Yenindunya	Citrullus lanatus	Turkey	Europe	3324342	Group 4	0.999859	3.5e-05	3.5e-05	3.5e-05	3.5e-05	-
PI 635618	NORTHERN SWEET	Citrullus lanatus	United States	North America	452911	Group 4	0.896534	0.103452	5e-06	5e-06	5e-06	-
PI 357657	Saren brzak	Citrullus lanatus	Macedonia	Europe	603423	Group 4	0.942074	5e-06	4e-06	0.057912	5e-06	-
PI 368524	1539	Citrullus lanatus	Montenegro	Europe	537868	Group 4	0.999952	3.4e-05	5e-06	5e-06	5e-06	-
PI 357659	Bela zimska	Citrullus lanatus	Macedonia	Europe	600881	Group 4	0.941412	5e-06	4e-06	0.058574	5e-06	-
PI 357745	1026	Citrullus lanatus	Macedonia	Europe	656203	Group 4	0.999982	4e-06	4e-06	4e-06	4e-06	-
PI 368526	1541	Citrullus lanatus	Montenegro	Europe	610809	Group 4	0.948996	5e-06	4e-06	0.05099	4e-06	-
PI 368516	1482	Citrullus lanatus	Macedonia	Europe	506276	Group 4	0.99998	5e-06	5e-06	5e-06	5e-06	-
PI 357750	1049	Citrullus lanatus	Macedonia	Europe	588105	Group 4	0.999982	5e-06	4e-06	5e-06	5e-06	-
PI 379229	Sarena	Citrullus lanatus	Macedonia	Europe	630876	Group 4	0.943386	5e-06	4e-06	0.056601	5e-06	-
PI 179235	Taygan	Citrullus lanatus	Turkey	Europe	374276	Group 4	0.814119	0.185863	6e-06	6e-06	6e-06	-
PI 357685	123	Citrullus lanatus	Macedonia	Europe	630612	Group 4	0.941724	0.00498	4e-06	0.053287	4e-06	-
PI 357704	239	Citrullus lanatus	Macedonia	Europe	818372	Group 4	0.870131	0.073942	4e-06	0.055919	4e-06	-
PI 357705	266	Citrullus lanatus	Macedonia	Europe	811159	Group 4	0.96972	0.030267	4e-06	4e-06	4e-06	-
PI 357731	530	Citrullus lanatus	Macedonia	Europe	534899	Group 4	0.999981	5e-06	5e-06	5e-06	5e-06	-
PI 357708	269	Citrullus lanatus	Macedonia	Europe	666353	Group 4	0.998756	0.00123	4e-06	4e-06	4e-06	-
PI 357665	25	Citrullus lanatus	Macedonia	Europe	1006553	Group 4	0.94722	5e-06	4e-06	0.052766	5e-06	-
PI 379223	Banatska	Citrullus lanatus	Serbia	Europe	663932	Group 4	0.953293	5e-06	4e-06	0.046693	5e-06	-
PI 357724	458	Citrullus lanatus	Macedonia	Europe	713638	Group 4	0.969478	0.030509	4e-06	4e-06	4e-06	-
PI 357697	219	Citrullus lanatus	Macedonia	Europe	750086	Group 4	0.952432	4e-06	4e-06	0.047555	4e-06	-
PI 370423	1861	Citrullus lanatus	Macedonia	Europe	733881	Group 4	0.950076	4e-06	4e-06	0.049911	4e-06	-
PI 379231	Mrezasto zelena	Citrullus lanatus	Macedonia	Europe	782245	Group 4	0.951809	4e-06	4e-06	0.048178	4e-06	-
PI 379233	Sarena	Citrullus lanatus	Macedonia	Europe	726990	Group 4	0.95123	4e-06	4e-06	0.048757	4e-06	-
PI 169275	2876	Citrullus lanatus	Turkey	Europe	380992	Group 4	0.999976	6e-06	6e-06	6e-06	6e-06	-
PI 357723	457	Citrullus lanatus	Macedonia	Europe	612879	Group 4	0.999982	5e-06	4e-06	5e-06	5e-06	-
PI 357735	763	Citrullus lanatus	Macedonia	Europe	571291	Group 4	0.999982	5e-06	4e-06	5e-06	5e-06	-
PI 379224	2241	Citrullus lanatus	Macedonia	Europe	599783	Group 4	0.944014	5e-06	5e-06	0.055972	5e-06	-
PI 169260	2133	Citrullus lanatus	Turkey	Europe	423945	Group 4	0.999979	5e-06	5e-06	5e-06	5e-06	-
PI 357673	51	Citrullus lanatus	Macedonia	Europe	483032	Group 4	0.935059	5e-06	5e-06	0.064927	5e-06	-
PI 357751	1114	Citrullus lanatus	Macedonia	Europe	611252	Group 4	0.999982	4e-06	4e-06	4e-06	4e-06	-
PI 212289	No. 12948	Citrullus lanatus	Afghanistan	Central West Asia	282382	Group 4	0.999977	6e-06	6e-06	6e-06	6e-06	-
PI 379249	Zimna	Citrullus lanatus	Macedonia	Europe	622968	Group 4	0.999982	5e-06	5e-06	5e-06	5e-06	-
PI 357754	1140	Citrullus lanatus	Macedonia	Europe	659738	Group 4	0.999513	0.000474	4e-06	4e-06	4e-06	-
PI 178873	9663	Citrullus lanatus	Turkey	Europe	229794	Group 4	0.999969	8e-06	8e-06	8e-06	8e-06	-
PI 357719	325	Citrullus lanatus	Macedonia	Europe	577584	Group 4	0.999982	4e-06	4e-06	4e-06	4e-06	-
PI 357716	322	Citrullus lanatus	Macedonia	Europe	669677	Group 4	0.999983	4e-06	4e-06	4e-06	4e-06	-
PI 357717	323	Citrullus lanatus	Macedonia	Europe	476614	Group 4	0.999981	5e-06	5e-06	5e-06	5e-06	-
PI 169258	2112	Citrullus lanatus	Turkey	Europe	2488186	Group 4	0.999983	4e-06	4e-06	4e-06	4e-06	-
PI 357699	221	Citrullus lanatus	Macedonia	Europe	1330081	Group 4	0.943965	5e-06	5e-06	0.056021	5e-06	-
PI 379241	Bakarka	Citrullus lanatus	Macedonia	Europe	581083	Group 4	0.999981	5e-06	5e-06	5e-06	5e-06	-
PI 165002	KARPUZ	Citrullus lanatus	Turkey	Europe	690906	Group 4	0.999979	5e-06	5e-06	5e-06	5e-06	-
PI 357662	18	Citrullus lanatus	Macedonia	Europe	709420	Group 4	0.948234	5e-06	4e-06	0.051752	5e-06	-
PI 169243	1652	Citrullus lanatus	Turkey	Europe	632652	Group 4	0.99998	5e-06	5e-06	5e-06	5e-06	-
PI 357671	33	Citrullus lanatus	Macedonia	Europe	522133	Group 4	0.939005	5e-06	5e-06	0.060981	5e-06	-
PI 278030	No. 61	Citrullus lanatus	Turkey	Europe	550994	Group 4	0.999979	5e-06	5e-06	5e-06	5e-06	-
PI 379248	Okrugla	Citrullus lanatus	Macedonia	Europe	507538	Group 4	0.999981	5e-06	5e-06	5e-06	5e-06	-
PI 278060	No. 92	Citrullus lanatus	Turkey	Europe	597362	Group 4	0.999981	5e-06	5e-06	5e-06	5e-06	-
PI 176493	9236	Citrullus lanatus	Turkey	Europe	282806	Group 4	0.999975	6e-06	6e-06	6e-06	6e-06	-
PI 357684	122	Citrullus lanatus	Macedonia	Europe	489542	Group 4	0.942408	5e-06	5e-06	0.057578	5e-06	-
PI 635683	SWEET SIBERIAN	Citrullus lanatus	United States	North America	753594	Group 4	0.96099	0.038996	5e-06	5e-06	5e-06	-
PI 171586	7232	Citrullus lanatus	Turkey	Europe	759578	Group 4	0.999977	6e-06	6e-06	6e-06	6e-06	-
PI 177322	4389	Citrullus lanatus	Turkey	Europe	419752	Group 4	0.999975	6e-06	6e-06	6e-06	6e-06	-
PI 276657	Bykovshij 23	Citrullus lanatus	Russian Federation	Europe	491430	Group 4	0.99998	5e-06	5e-06	5e-06	5e-06	-
PI 278024	No. 55	Citrullus lanatus	Turkey	Europe	1277247	Group 4	0.99998	5e-06	5e-06	5e-06	5e-06	-
PI 175663	9167	Citrullus lanatus	Turkey	Europe	444248	Group 4	0.999978	6e-06	5e-06	6e-06	6e-06	-
PI 176491	8977	Citrullus lanatus	Turkey	Europe	689670	Group 4	0.999976	6e-06	6e-06	6e-06	6e-06	-
PI 357700	228	Citrullus lanatus	Macedonia	Europe	825389	Group 4	0.951568	4e-06	4e-06	0.048419	4e-06	-
PI 357701	229	Citrullus lanatus	Macedonia	Europe	733180	Group 4	0.947947	4e-06	4e-06	0.05204	4e-06	-
PI 518607	BOGAEVSKIJ MUR	Citrullus lanatus	Soviet Union	Europe	695442	Group 4	0.920437	4e-06	4e-06	0.07955	4e-06	-
PI 593363	ZWRM 79	Citrullus lanatus	China	East Asia	525652	Group 4	0.996721	0.003265	5e-06	5e-06	5e-06	-
PI 293765	1336	Citrullus lanatus	Soviet Union	Europe	594655	Group 4	0.999842	0.000144	5e-06	5e-06	5e-06	-
PI 211915	No. 5	Citrullus lanatus	Iran	Central West Asia	727737	Group 4	0.998363	0.001622	5e-06	5e-06	5e-06	-
PI 211851	No. 3	Citrullus lanatus	Iran	Central West Asia	462155	Group 4	0.999979	5e-06	5e-06	5e-06	5e-06	-
PI 276658	No. 3749	Citrullus lanatus	Russian Federation	Europe	405504	Group 4	0.638603	5e-06	0.004026	5e-06	0.35736	-
PI 369220	1693	Citrullus lanatus	Soviet Union	Europe	591189	Group 4	0.944506	5e-06	5e-06	0.05548	5e-06	-
PI 593364	ZWRM 80	Citrullus lanatus	China	East Asia	528048	Group 4	0.999982	5e-06	5e-06	5e-06	5e-06	-
PI 345545	Ogonek	Citrullus lanatus	Ukraine	Europe	649443	Group 4	0.999982	4e-06	4e-06	4e-06	4e-06	-
PI 538888	AJC581	Citrullus lanatus	Russian Federation	Europe	510575	Group 4	0.999981	5e-06	5e-06	5e-06	5e-06	-
PI 476325	Cernocemianuyj	Citrullus lanatus	Ukraine	Europe	508908	Group 4	0.939617	0.000919	5e-06	0.059454	5e-06	-
PI 345546	Roza Jugo vostoka	Citrullus lanatus	Soviet Union	Europe	505135	Group 4	0.938572	5e-06	5e-06	0.061414	5e-06	-
PI 476330	VIR 4668	Citrullus lanatus	Soviet Union	Europe	746253	Group 4	0.946186	4e-06	4e-06	0.0538	4e-06	-
PI 435085		Citrullus lanatus	China	East Asia	431910	Group 4	0.993369	5e-06	0.006616	5e-06	5e-06	-
PI 325248	S-121	Citrullus lanatus	Soviet Union	Europe	675428	Group 4	0.999982	4e-06	4e-06	4e-06	4e-06	-
PI 660976	MKDW-061	Citrullus lanatus	Turkmenistan	Central West Asia	804366	Group 4	0.811772	0.188214	5e-06	5e-06	5e-06	-
PI 476329	Astrahanskij	Citrullus lanatus	Soviet Union	Europe	547374	Group 4	0.498077	0.44613	5e-06	0.055784	5e-06	-
PI 518611	TAVRIJSKIJ	Citrullus lanatus	Soviet Union	Europe	613969	Group 4	0.341453	0.573568	4e-06	0.08497	5e-06	-
PI 658554	MKDW-002	Citrullus lanatus	Turkmenistan	Central West Asia	563907	Group 4	0.621464	0.378522	5e-06	5e-06	5e-06	-
PI 364460	1634	Citrullus lanatus	South Africa	Southern Africa	1192781	Group 4	0.523489	4e-06	4e-06	4e-06	0.476497	-
PI 222713	Hendevaneh	Citrullus lanatus	Iran	Central West Asia	312926	Group 4	0.999977	6e-06	6e-06	6e-06	6e-06	-
PI 246559	21003	Citrullus lanatus	Senegal	Western Africa	224295	Group 4	0.856344	0.143635	7e-06	7e-06	7e-06	-
PI 276659	No. 3868	Citrullus lanatus	Russian Federation	Europe	502246	Group 4	0.999981	5e-06	5e-06	5e-06	5e-06	-
PI 593369	ZWRM 85	Citrullus lanatus	China	East Asia	517999	Group 4	0.814801	0.185185	5e-06	5e-06	5e-06	-
PI 381701	Wm-8	Citrullus lanatus	India	Central West Asia	641880	Group 4	0.999982	5e-06	4e-06	5e-06	5e-06	-
PI 518606	Astrakhanskij	Citrullus lanatus	Russian Federation	Europe	449567	Group 4	0.659972	0.340014	5e-06	5e-06	5e-06	-
PI 207471	No. 12611	Citrullus lanatus	Afghanistan	Central West Asia	1137195	Group 4	0.585611	0.414372	6e-06	6e-06	6e-06	-
PI 105445		Citrullus lanatus	Turkey	Europe	630532	Group 4	0.99998	5e-06	5e-06	5e-06	5e-06	-
PI 476326	VIR 4573	Citrullus lanatus	Soviet Union	Europe	442490	Group 4	0.941705	5e-06	5e-06	0.058281	5e-06	-
PI 593375	ZWRM 91	Citrullus lanatus	China	East Asia	462357	Group 4	0.97371	0.026276	5e-06	5e-06	5e-06	-
PI 635606	KING AND QUEEN WINTER	Citrullus lanatus	United States	North America	735999	Group 4	0.873796	0.126191	4e-06	4e-06	4e-06	-
PI 635702	BLACK SEEDED ICE CREAM	Citrullus lanatus	United States	North America	1090233	Group 4	0.794678	0.205309	4e-06	4e-06	4e-06	-
PI 518610	MOZAICHNYJ	Citrullus lanatus	Soviet Union	Europe	609009	Group 4	0.914478	0.003421	4e-06	0.082092	4e-06	-
PI 314148	Moziac	Citrullus lanatus	Uzbekistan	Central West Asia	865926	Group 4	0.947479	0.00821	5e-06	0.044302	5e-06	-
PI 319235	No. 1	Citrullus lanatus	Japan	East Asia	742661	Group 4	0.942942	0.057045	4e-06	4e-06	4e-06	-
PI 314178	55	Citrullus lanatus	Uzbekistan	Central West Asia	862641	Group 4	0.911269	0.048936	4e-06	0.039786	4e-06	-
PI 379245	ZIMNA	Citrullus lanatus	Macedonia	Europe	728933	Group 4	0.983798	0.002005	0.014188	5e-06	5e-06	-
PI 183399	Lakri Kumda	Citrullus lanatus	India	Central West Asia	506220	Group 4	0.999978	6e-06	5e-06	6e-06	6e-06	-
PI 176910	6150	Citrullus lanatus	Turkey	Europe	537891	Group 4	0.999979	5e-06	5e-06	5e-06	5e-06	-
PI 357725	459	Citrullus lanatus	Macedonia	Europe	702801	Group 4	0.999982	4e-06	4e-06	4e-06	4e-06	-
PI 370429	2001	Citrullus lanatus	Macedonia	Europe	729240	Group 4	0.953292	5e-06	4e-06	0.046694	5e-06	-
PI 228237	Malali	Citrullus lanatus	Israel	Central West Asia	2522628	Group 4	0.999978	5e-06	5e-06	5e-06	5e-06	-
PI 169278	3096	Citrullus lanatus	Turkey	Europe	361772	Group 4	0.935373	0.064609	6e-06	6e-06	6e-06	-
PI 172787	7403	Citrullus lanatus	Turkey	Europe	473033	Group 4	0.999976	6e-06	6e-06	6e-06	6e-06	-
PI 190050		Citrullus lanatus	Serbia	Europe	542253	Group 4	0.99998	5e-06	5e-06	5e-06	5e-06	-
PI 357686	131	Citrullus lanatus	Macedonia	Europe	626905	Group 4	0.943735	4e-06	4e-06	0.056251	4e-06	-
PI 368505	1306	Citrullus lanatus	Macedonia	Europe	796365	Group 4	0.947179	4e-06	4e-06	0.052808	4e-06	-
PI 381739	Wm-53	Citrullus lanatus	India	Central West Asia	999832	Group 4	0.709041	0.250781	4e-06	0.04017	4e-06	-
PI 370422	1845	Citrullus lanatus	Serbia	Europe	610798	Group 4	0.952326	5e-06	4e-06	0.047661	5e-06	-
PI 174101	Mercan	Citrullus lanatus	Turkey	Europe	6297939	Group 4	0.99997	8e-06	7e-06	8e-06	8e-06	-
PI 368513	1458	Citrullus lanatus	Former Serbia and Montenegro	Europe	796750	Group 4	0.743804	0.256182	4e-06	4e-06	5e-06	-
PI 169236	Karpuz	Citrullus lanatus	Turkey	Europe	470754	Group 4	0.999979	5e-06	5e-06	5e-06	5e-06	-
PI 163572	1018	Citrullus lanatus	Guatemala	North America	388159	Group 4	0.999979	5e-06	5e-06	5e-06	5e-06	-
PI 169283	3179	Citrullus lanatus	Turkey	Europe	314420	Group 4	0.999975	6e-06	6e-06	6e-06	6e-06	-
PI 635682	ROS A BUCCIA NORA	Citrullus lanatus	Argentina	South America	248108	Group 4	0.978116	0.021868	5e-06	5e-06	5e-06	-
PI 277980	No. 11	Citrullus lanatus	Turkey	Europe	465214	Group 4	0.99998	5e-06	5e-06	5e-06	5e-06	-
PI 278026	No. 57	Citrullus lanatus	Turkey	Europe	301284	Group 4	0.999977	6e-06	6e-06	6e-06	6e-06	-
PI 172794	7791	Citrullus lanatus	Turkey	Europe	346972	Group 4	0.999975	6e-06	6e-06	6e-06	6e-06	-
PI 368496	1223	Citrullus lanatus	Macedonia	Europe	511971	Group 4	0.999981	5e-06	5e-06	5e-06	5e-06	-
PI 345544	Melitopol Skij 60	Citrullus lanatus	Ukraine	Europe	584673	Group 4	0.999982	5e-06	5e-06	5e-06	5e-06	-
PI 212288	No. 12930	Citrullus lanatus	Afghanistan	Central West Asia	266310	Group 4	0.999976	6e-06	6e-06	6e-06	6e-06	-
PI 357694	174	Citrullus lanatus	Macedonia	Europe	646898	Group 4	0.940345	4e-06	4e-06	0.059642	4e-06	-
PI 368507	1311	Citrullus lanatus	Macedonia	Europe	929051	Group 4	0.999983	4e-06	4e-06	4e-06	4e-06	-
PI 357747	1036	Citrullus lanatus	Macedonia	Europe	722901	Group 4	0.999982	4e-06	4e-06	4e-06	4e-06	-
PI 379255	Letna	Citrullus lanatus	Macedonia	Europe	773092	Group 4	0.999982	4e-06	4e-06	4e-06	4e-06	-
PI 379257	Sarena	Citrullus lanatus	Former Serbia and Montenegro	Europe	564026	Group 4	0.999981	5e-06	5e-06	5e-06	5e-06	-
PI 379256	Zimna	Citrullus lanatus	Macedonia	Europe	663290	Group 4	0.999982	5e-06	4e-06	5e-06	5e-06	-
PI 227203	Asahi-yamato	Citrullus lanatus	Japan	East Asia	518251	Group 4	0.668232	0.210216	5e-06	5e-06	0.121542	-
PI 370424	1866	Citrullus lanatus	Macedonia	Europe	528578	Group 4	0.940523	5e-06	5e-06	0.059463	5e-06	-
PI 370433	2096	Citrullus lanatus	Serbia	Europe	707899	Group 4	0.940552	4e-06	4e-06	0.059435	4e-06	-
PI 169246	1809	Citrullus lanatus	Turkey	Europe	397447	Group 4	0.999979	5e-06	5e-06	5e-06	5e-06	-
PI 278058	No. 90	Citrullus lanatus	Turkey	Europe	854145	Group 4	0.999982	5e-06	4e-06	5e-06	5e-06	-
PI 357734	710	Citrullus lanatus	Macedonia	Europe	808401	Group 4	0.999983	4e-06	4e-06	4e-06	4e-06	-
PI 357722	441	Citrullus lanatus	Macedonia	Europe	701825	Group 4	0.999982	4e-06	4e-06	4e-06	4e-06	-
PI 357733	678	Citrullus lanatus	Macedonia	Europe	662738	Group 4	0.999982	4e-06	4e-06	4e-06	4e-06	-
PI 177329	6294	Citrullus lanatus	Turkey	Europe	253135	Group 4	0.978098	0.021881	7e-06	7e-06	7e-06	-
PI 368498	1225	Citrullus lanatus	Macedonia	Europe	820975	Group 4	0.999982	4e-06	4e-06	4e-06	4e-06	-
PI 357675	89	Citrullus lanatus	Macedonia	Europe	798657	Group 4	0.949618	4e-06	4e-06	0.050369	4e-06	-
PI 357718	324	Citrullus lanatus	Macedonia	Europe	578674	Group 4	0.999982	5e-06	5e-06	5e-06	5e-06	-
PI 357710	278	Citrullus lanatus	Macedonia	Europe	585559	Group 4	0.999982	5e-06	4e-06	5e-06	5e-06	-
PI 357729	499	Citrullus lanatus	Macedonia	Europe	676872	Group 4	0.999982	5e-06	4e-06	5e-06	5e-06	-
PI 357696	218	Citrullus lanatus	Macedonia	Europe	719128	Group 4	0.943786	4e-06	4e-06	0.056201	4e-06	-
PI 379247	Koresta	Citrullus lanatus	Macedonia	Europe	602178	Group 4	0.999981	5e-06	5e-06	5e-06	5e-06	-
PI 368504	1289	Citrullus lanatus	Macedonia	Europe	740466	Group 4	0.942585	4e-06	4e-06	0.057402	4e-06	-
PI 357692	171	Citrullus lanatus	Macedonia	Europe	641176	Group 4	0.939853	0.006791	4e-06	0.053347	4e-06	-
PI 379242	Zimnica	Citrullus lanatus	Macedonia	Europe	621233	Group 4	0.999982	5e-06	5e-06	5e-06	5e-06	-
PI 293766	1340	Citrullus lanatus	Soviet Union	Europe	751023	Group 4	0.999982	5e-06	4e-06	5e-06	5e-06	-
PI 357744	1022	Citrullus lanatus	Macedonia	Europe	687956	Group 4	0.999982	4e-06	4e-06	4e-06	4e-06	-
PI 357687	138	Citrullus lanatus	Macedonia	Europe	584865	Group 4	0.943791	5e-06	4e-06	0.056195	5e-06	-
PI 357736	851	Citrullus lanatus	Macedonia	Europe	666910	Group 4	0.999982	5e-06	4e-06	5e-06	5e-06	-
PI 379228	Zolta	Citrullus lanatus	Macedonia	Europe	576366	Group 4	0.934155	0.00431	5e-06	0.061526	5e-06	-
PI 212209	No. 2	Citrullus lanatus	Greece	Europe	649112	Group 4	0.999979	5e-06	5e-06	5e-06	5e-06	-
PI 176488	8881	Citrullus lanatus	Turkey	Europe	877172	Group 4	0.999977	6e-06	6e-06	6e-06	6e-06	-
PI 175102	Tarbuza	Citrullus lanatus	India	Central West Asia	1296115	Group 4	0.651382	0.348602	5e-06	5e-06	5e-06	-
PI 161373	BAH SHIM MA KOWHA	Citrullus lanatus	Korea, South	East Asia	545935	Group 4	0.575897	0.424088	5e-06	5e-06	5e-06	-
PI 593373	ZWRM 89	Citrullus lanatus	China	East Asia	567239	Group 4	0.999982	5e-06	4e-06	5e-06	5e-06	-
PI 222712	Hendevaneh	Citrullus lanatus	Iran	Central West Asia	360116	Group 4	0.981803	0.018181	5e-06	5e-06	5e-06	-
PI 176499	9572	Citrullus lanatus	Turkey	Europe	493534	Group 4	0.999977	6e-06	6e-06	6e-06	6e-06	-
PI 169263	2232	Citrullus lanatus	Turkey	Europe	1269313	Group 4	0.99998	5e-06	5e-06	5e-06	5e-06	-
PI 176919		Citrullus lanatus	Turkey	Europe	594767	Group 4	0.999979	5e-06	5e-06	5e-06	5e-06	-
PI 278062	No. 95	Citrullus lanatus	Turkey	Europe	482402	Group 4	0.999981	5e-06	5e-06	5e-06	5e-06	-
PI 169268	2515	Citrullus lanatus	Turkey	Europe	583476	Group 4	0.999979	5e-06	5e-06	5e-06	5e-06	-
PI 193964	8670	Citrullus lanatus	Ethiopia	Eastern Africa	170003	Group 4	0.787625	0.193844	0.018515	8e-06	8e-06	-
PI 357702	237	Citrullus lanatus	Macedonia	Europe	1325886	Group 4	0.950532	4e-06	4e-06	0.049455	4e-06	-
PI 357679	96	Citrullus lanatus	Macedonia	Europe	609429	Group 4	0.947889	5e-06	4e-06	0.052097	4e-06	-
PI 357682		Citrullus lanatus	Macedonia	Europe	834413	Group 4	0.953873	4e-06	4e-06	0.046115	4e-06	-
PI 278025	No. 56	Citrullus lanatus	Turkey	Europe	693697	Group 4	0.999982	5e-06	5e-06	5e-06	5e-06	-
PI 179239	6106	Citrullus lanatus	Turkey	Europe	1030619	Group 4	0.999979	5e-06	5e-06	5e-06	5e-06	-
PI 176914	9318	Citrullus lanatus	Turkey	Europe	300250	Group 4	0.999975	6e-06	6e-06	6e-06	6e-06	-
PI 370425	1882	Citrullus lanatus	Macedonia	Europe	576788	Group 4	0.949725	5e-06	5e-06	0.050261	5e-06	-
PI 270145	Manolados	Citrullus lanatus	Greece	Europe	767115	Group 4	0.999982	5e-06	5e-06	5e-06	5e-06	-
PI 368494	1221	Citrullus lanatus	Macedonia	Europe	975068	Group 4	0.999983	4e-06	4e-06	4e-06	4e-06	-
PI 357732	531	Citrullus lanatus	Macedonia	Europe	555343	Group 4	0.999982	5e-06	4e-06	5e-06	5e-06	-
PI 176487	8840	Citrullus lanatus	Turkey	Europe	1555315	Group 4	0.999979	5e-06	5e-06	5e-06	5e-06	-
PI 525094	199	Citrullus lanatus	Egypt	Northern Africa	427266	Group 4	0.999981	5e-06	5e-06	5e-06	5e-06	-
PI 169252	1954	Citrullus lanatus	Turkey	Europe	366198	Group 4	0.999978	5e-06	5e-06	5e-06	5e-06	-
PI 176923		Citrullus lanatus	Turkey	Europe	395349	Group 4	0.999978	6e-06	6e-06	6e-06	6e-06	-
PI 174099	8018	Citrullus lanatus	Turkey	Europe	324415	Group 4	0.999976	6e-06	6e-06	6e-06	6e-06	-
PI 167045	Karpuz	Citrullus lanatus	Turkey	Europe	475489	Group 4	0.999979	5e-06	5e-06	5e-06	5e-06	-
PI 176498	9568	Citrullus lanatus	Turkey	Europe	551019	Group 4	0.99998	5e-06	5e-06	5e-06	5e-06	-
PI 169284	3188	Citrullus lanatus	Turkey	Europe	273371	Group 4	0.999974	7e-06	6e-06	7e-06	7e-06	-
PI 169271	2592	Citrullus lanatus	Turkey	Europe	332029	Group 4	0.999976	6e-06	6e-06	6e-06	6e-06	-
PI 172798	8170	Citrullus lanatus	Turkey	Europe	342353	Group 4	0.999976	6e-06	6e-06	6e-06	6e-06	-
PI 174103	Capli	Citrullus lanatus	Turkey	Europe	435568	Group 4	0.999974	7e-06	6e-06	7e-06	7e-06	-
PI 195562	9616	Citrullus lanatus	Ethiopia	Eastern Africa	697085	Group 4	0.999979	5e-06	5e-06	5e-06	5e-06	-
PI 357698	220	Citrullus lanatus	Macedonia	Europe	601638	Group 4	0.94414	5e-06	4e-06	0.055846	5e-06	-
PI 368512	1457	Citrullus lanatus	Former Serbia and Montenegro	Europe	529497	Group 4	0.758052	0.241934	5e-06	5e-06	5e-06	-
PI 379239	Zimorka	Citrullus lanatus	Macedonia	Europe	535740	Group 4	0.999981	5e-06	5e-06	5e-06	5e-06	-
PI 379254	Zimska	Citrullus lanatus	Macedonia	Europe	549448	Group 4	0.999981	5e-06	5e-06	5e-06	5e-06	-
PI 307609		Citrullus lanatus	Nigeria	Western Africa	510008	Group 4	0.830197	5e-06	5e-06	5e-06	0.169788	-
PI 368520	1511	Citrullus lanatus	Macedonia	Europe	569257	Group 4	0.999982	5e-06	5e-06	5e-06	5e-06	-
PI 278027	No. 58	Citrullus lanatus	Turkey	Europe	447351	Group 4	0.999979	5e-06	5e-06	5e-06	5e-06	-
PI 176909	6137	Citrullus lanatus	Turkey	Europe	943461	Group 4	0.999982	5e-06	5e-06	5e-06	5e-06	-
PI 277999	No. 30	Citrullus lanatus	Turkey	Europe	550325	Group 4	0.999981	5e-06	5e-06	5e-06	5e-06	-
PI 169273	2785	Citrullus lanatus	Turkey	Europe	281475	Group 4	0.995628	7e-06	6e-06	0.004352	7e-06	-
PI 179243	Cekirdegi	Citrullus lanatus	Turkey	Europe	708128	Group 4	0.999976	6e-06	6e-06	6e-06	6e-06	-
PI 518612	VAHKSHSKIJ TEMNOK	Citrullus lanatus	Soviet Union	Europe	805520	Group 4	0.999983	4e-06	4e-06	4e-06	4e-06	-
PI 165451	1082	Citrullus lanatus	Mexico	North America	522894	Group 4	0.910579	0.087965	5e-06	5e-06	0.001446	-
PI 169265	Manyaz	Citrullus lanatus	Turkey	Europe	333634	Group 4	0.999977	6e-06	6e-06	6e-06	6e-06	-
PI 278003	No. 34	Citrullus lanatus	Turkey	Europe	770525	Group 4	0.999982	5e-06	5e-06	5e-06	5e-06	-
PI 277981	No. 12	Citrullus lanatus	Turkey	Europe	450427	Group 4	0.99998	5e-06	5e-06	5e-06	5e-06	-
PI 277979	No. 10	Citrullus lanatus	Turkey	Europe	412117	Group 4	0.99998	5e-06	5e-06	5e-06	5e-06	-
PI 169293	Cinilikiz	Citrullus lanatus	Turkey	Europe	227068	Group 4	0.999972	7e-06	7e-06	7e-06	7e-06	-
PI 169291	Yenidunya	Citrullus lanatus	Turkey	Europe	322222	Group 4	0.999975	6e-06	6e-06	6e-06	6e-06	-
PI 176490	8960	Citrullus lanatus	Turkey	Europe	457440	Group 4	0.999979	5e-06	5e-06	5e-06	5e-06	-
PI 169294	Cinilikiz	Citrullus lanatus	Turkey	Europe	247800	Group 4	0.999973	7e-06	7e-06	7e-06	7e-06	-
PI 179237	5932	Citrullus lanatus	Turkey	Europe	359809	Group 4	0.999978	6e-06	6e-06	6e-06	6e-06	-
PI 368509	1398	Citrullus lanatus	Macedonia	Europe	820625	Group 4	0.999982	4e-06	4e-06	4e-06	4e-06	-
PI 278001	No. 32	Citrullus lanatus	Turkey	Europe	471996	Group 4	0.99998	5e-06	5e-06	5e-06	5e-06	-
PI 176495	Yeniduna	Citrullus lanatus	Turkey	Europe	751325	Group 4	0.984442	0.015543	5e-06	5e-06	5e-06	-
PI 169290	Kurbagi Alacasi	Citrullus lanatus	Turkey	Europe	379146	Group 4	0.999977	6e-06	6e-06	6e-06	6e-06	-
PI 176916	Kirkagac	Citrullus lanatus	Turkey	Europe	697844	Group 4	0.999978	6e-06	5e-06	6e-06	6e-06	-
PI 169256	2029	Citrullus lanatus	Turkey	Europe	562277	Group 4	0.999979	5e-06	5e-06	5e-06	5e-06	-
PI 169254	1992	Citrullus lanatus	Turkey	Europe	587296	Group 4	0.99998	5e-06	5e-06	5e-06	5e-06	-
PI 169259	Dilimli	Citrullus lanatus	Turkey	Europe	366179	Group 4	0.999978	6e-06	5e-06	5e-06	5e-06	-
PI 169288	Yenidunya	Citrullus lanatus	Turkey	Europe	624627	Group 4	0.999978	5e-06	5e-06	5e-06	5e-06	-
PI 169277	2945	Citrullus lanatus	Turkey	Europe	350813	Group 4	0.999976	6e-06	6e-06	6e-06	6e-06	-
PI 169237	1465	Citrullus lanatus	Turkey	Europe	583675	Group 4	0.999978	6e-06	5e-06	5e-06	6e-06	-
PI 357753	1122	Citrullus lanatus	Macedonia	Europe	701854	Group 4	0.999982	4e-06	4e-06	4e-06	4e-06	-
PI 368514	1474	Citrullus lanatus	Macedonia	Europe	478574	Group 4	0.99998	5e-06	5e-06	5e-06	5e-06	-
PI 593379	ZWRM 95	Citrullus lanatus	China	East Asia	668994	Group 4	0.999982	4e-06	4e-06	4e-06	4e-06	-
PI 174106	Kilis	Citrullus lanatus	Turkey	Europe	1728700	Group 4	0.999975	6e-06	6e-06	6e-06	6e-06	-
PI 179232	Cekirdegi	Citrullus lanatus	Turkey	Europe	376277	Group 4	0.999977	6e-06	6e-06	6e-06	6e-06	-
PI 175660	Yenidunya	Citrullus lanatus	Turkey	Europe	449090	Group 4	0.999977	6e-06	6e-06	6e-06	6e-06	-
PI 169239	Karpuz Siyah	Citrullus lanatus	Turkey	Europe	375434	Group 4	0.999978	6e-06	5e-06	5e-06	6e-06	-
PI 169264	Yenidunya	Citrullus lanatus	Turkey	Europe	428946	Group 4	0.999979	5e-06	5e-06	5e-06	5e-06	-
PI 278019	No. 50	Citrullus lanatus	Turkey	Europe	3464908	Group 4	0.999979	5e-06	5e-06	5e-06	5e-06	-
PI 172801	Kural	Citrullus lanatus	Turkey	Europe	735388	Group 4	0.999976	6e-06	6e-06	6e-06	6e-06	-
PI 176496	9421	Citrullus lanatus	Turkey	Europe	568965	Group 4	0.999979	5e-06	5e-06	5e-06	5e-06	-
PI 278047	No. 79	Citrullus lanatus	Turkey	Europe	586973	Group 4	0.999981	5e-06	5e-06	5e-06	5e-06	-
PI 278031	No. 62	Citrullus lanatus	Turkey	Europe	911390	Group 4	0.999979	5e-06	5e-06	5e-06	5e-06	-
PI 179238	6035	Citrullus lanatus	Turkey	Europe	518311	Group 4	0.99998	5e-06	5e-06	5e-06	5e-06	-
PI 171583	6866	Citrullus lanatus	Turkey	Europe	278635	Group 4	0.999975	6e-06	6e-06	6e-06	6e-06	-
PI 171584	6901	Citrullus lanatus	Turkey	Europe	868347	Group 4	0.999976	6e-06	6e-06	6e-06	6e-06	-
PI 169272	2684	Citrullus lanatus	Turkey	Europe	1881878	Group 4	0.997989	6e-06	6e-06	0.001992	6e-06	-
PI 278029	No. 60	Citrullus lanatus	Turkey	Europe	437154	Group 4	0.99998	5e-06	5e-06	5e-06	5e-06	-
PI 182178	Tekkesehler	Citrullus lanatus	Turkey	Europe	663333	Group 4	0.999978	5e-06	5e-06	5e-06	5e-06	-
PI 182177	Tekke	Citrullus lanatus	Turkey	Europe	440233	Group 4	0.999978	6e-06	5e-06	6e-06	6e-06	-
PI 169297	3729	Citrullus lanatus	Turkey	Europe	582543	Group 4	0.999977	6e-06	6e-06	6e-06	6e-06	-
PI 169234	1454	Citrullus lanatus	Turkey	Europe	426523	Group 4	0.999979	5e-06	5e-06	5e-06	5e-06	-
PI 164977	BURSA	Citrullus lanatus	Turkey	Europe	445423	Group 4	0.999979	5e-06	5e-06	5e-06	5e-06	-
PI 175652	5524	Citrullus lanatus	Turkey	Europe	345275	Group 4	0.999977	6e-06	6e-06	6e-06	6e-06	-
PI 174107	Alaca	Citrullus lanatus	Turkey	Europe	462332	Group 4	0.999977	6e-06	6e-06	6e-06	6e-06	-
PI 174108	8673	Citrullus lanatus	Turkey	Europe	1123063	Group 4	0.999977	6e-06	6e-06	6e-06	6e-06	-
PI 169276	2877	Citrullus lanatus	Turkey	Europe	322510	Group 4	0.999975	6e-06	6e-06	6e-06	6e-06	-
PI 171579	6612	Citrullus lanatus	Turkey	Europe	739825	Group 4	0.999976	6e-06	6e-06	6e-06	6e-06	-
PI 171580	6718	Citrullus lanatus	Turkey	Europe	372658	Group 4	0.999977	6e-06	6e-06	6e-06	6e-06	-
PI 175662	9133	Citrullus lanatus	Turkey	Europe	450040	Group 4	0.999978	6e-06	5e-06	6e-06	6e-06	-
PI 171582	6845	Citrullus lanatus	Turkey	Europe	317195	Group 4	0.999974	6e-06	6e-06	6e-06	6e-06	-
PI 175659	9074	Citrullus lanatus	Turkey	Europe	424643	Group 4	0.999978	6e-06	5e-06	6e-06	6e-06	-
PI 169240	Kaymakam	Citrullus lanatus	Turkey	Europe	377731	Group 4	0.999978	5e-06	5e-06	5e-06	5e-06	-
PI 175651	5463	Citrullus lanatus	Turkey	Europe	477590	Group 4	0.999978	6e-06	5e-06	6e-06	6e-06	-
PI 176489	8958	Citrullus lanatus	Turkey	Europe	458967	Group 4	0.999978	6e-06	5e-06	5e-06	5e-06	-
PI 176492	9229	Citrullus lanatus	Turkey	Europe	518697	Group 4	0.999979	5e-06	5e-06	5e-06	5e-06	-
PI 169235	Yenidunya	Citrullus lanatus	Turkey	Europe	452440	Group 4	0.999978	5e-06	5e-06	5e-06	5e-06	-
PI 184800	Egusi	Citrullus mucosospermus	Nigeria	Western Africa	486764	Group 4	0.667472	6e-06	5e-06	6e-06	0.332511	-
PI 277977	No. 8	Citrullus lanatus	Turkey	Europe	533463	Group 4	0.999981	5e-06	5e-06	5e-06	5e-06	-
PI 175661	9096	Citrullus lanatus	Turkey	Europe	506408	Group 4	0.999978	6e-06	5e-06	5e-06	6e-06	-
PI 278052	No. 84	Citrullus lanatus	Turkey	Europe	477841	Group 4	0.99998	5e-06	5e-06	5e-06	5e-06	-
PI 277973	No. 4	Citrullus lanatus	Turkey	Europe	514164	Group 4	0.999981	5e-06	5e-06	5e-06	5e-06	-
PI 278002	No. 33	Citrullus lanatus	Turkey	Europe	914990	Group 4	0.999982	5e-06	5e-06	5e-06	5e-06	-
PI 182180	10523	Citrullus lanatus	Turkey	Europe	589752	Group 4	0.999978	6e-06	6e-06	6e-06	6e-06	-
PI 278049	No. 81	Citrullus lanatus	Turkey	Europe	450364	Group 4	0.99998	5e-06	5e-06	5e-06	5e-06	-
PI 278050	No. 82	Citrullus lanatus	Turkey	Europe	1354021	Group 4	0.999979	5e-06	5e-06	5e-06	5e-06	-
PI 200733	3544	Citrullus lanatus	Guatemala	North America	381238	Group 4	0.895088	6e-06	6e-06	6e-06	0.104895	-
PI 169274	Yenidunya	Citrullus lanatus	Turkey	Europe	370587	Group 4	0.999976	6e-06	6e-06	6e-06	6e-06	-
PI 172792	7592	Citrullus lanatus	Turkey	Europe	1010243	Group 4	0.999977	6e-06	6e-06	6e-06	6e-06	-
PI 169295	Yenidunya	Citrullus lanatus	Turkey	Europe	256090	Group 4	0.999973	7e-06	7e-06	7e-06	7e-06	-
PI 176921	Kirkagac	Citrullus lanatus	Turkey	Europe	561999	Group 4	0.999978	6e-06	6e-06	6e-06	6e-06	-
PI 277994	No. 25	Citrullus lanatus	Turkey	Europe	490778	Group 4	0.99998	5e-06	5e-06	5e-06	5e-06	-
PI 278005	No. 36	Citrullus lanatus	Turkey	Europe	621338	Group 4	0.999982	5e-06	5e-06	5e-06	5e-06	-
PI 169238	1466	Citrullus lanatus	Turkey	Europe	421336	Group 4	0.997513	6e-06	0.002471	6e-06	6e-06	-
PI 172805	8561	Citrullus lanatus	Turkey	Europe	436696	Group 4	0.999975	6e-06	6e-06	6e-06	6e-06	-
PI 169296	3703	Citrullus lanatus	Turkey	Europe	366724	Group 4	0.999977	6e-06	6e-06	6e-06	6e-06	-
PI 169280	3123	Citrullus lanatus	Turkey	Europe	347530	Group 4	0.999977	6e-06	6e-06	6e-06	6e-06	-
PI 169279	3111	Citrullus lanatus	Turkey	Europe	346488	Group 4	0.999976	6e-06	6e-06	6e-06	6e-06	-
PI 179234	Yenidunya Cekirdegi	Citrullus lanatus	Turkey	Europe	311575	Group 4	0.999977	6e-06	6e-06	6e-06	6e-06	-
PI 166993	191	Citrullus lanatus	Turkey	Europe	604968	Group 4	0.99998	5e-06	5e-06	5e-06	5e-06	-
PI 176494	9371	Citrullus lanatus	Turkey	Europe	404539	Group 4	0.999978	6e-06	5e-06	6e-06	6e-06	-

## Sheet: S10
Supplementary Table 10. Weighted pairwise FST values between C. mucosospermus and C. lanatus accessions from different geographic regions
	C. mucosospermus	Southern Africa	Northern Africa	East Africa	Central/West Africa	Central/West Asia	Europe	East Asia	North America	South America
C. mucosospermus	0	-	-	-	-	-	-	-	-	-
Southern Africa	0.28874	0	-	-	-	-	-	-	-	-
Northern Africa	0.35647	0.31118	0	-	-	-	-	-	-	-
East Africa	0.30883	0.23821	0.084763	0	-	-	-	-	-	-
Central/West Africa	0.28552	0.26405	0.056641	0.048002	0	-	-	-	-	-
Central/West Asia	0.35981	0.32367	0.050186	0.084913	0.054978	0	-	-	-	-
Europe	0.42841	0.38454	0.083301	0.14903	0.092422	0.047291	0	-	-	-
East Asia	0.39152	0.34455	0.12376	0.13759	0.07759	0.081811	0.096008	0	-	-
North America	0.40623	0.34988	0.11578	0.13663	0.065898	0.095329	0.089708	0.067875	0	-
South America	0.37765	0.30039	0.076391	0.04899	0.019654	0.059327	0.077561	0.079059	0.051593	0

[truncated: 3 more sheets: S11, S12, S13]
